# Supplementary material for: Optogenetic control of Bacillus subtilis gene expression
Source: Nat Commun. 2019 Jul 15;10:3099. doi: 10.1038/s41467-019-10906-6 (PMC6629627; doi:10.1038/s41467-019-10906-6)
Supplement: Supplementary file 4 — Supplementary Data 1 [file 41467_2019_10906_MOESM4_ESM.xlsx]

## Sheet: Sheet1
Name	Alias	Genotype	Figures	BGSC Code
PY79	Wild-type
S001	PPM v0.1	thrC::PPM v0.1
S002	LSM v0.1	lacA::LSM v0.1
S003	TOM v0.1	amyE::TOM v0.1	Supplementary Figure 2, Supplementary Figure 12
S004	CcaSR v0.1	thrC::PPM v0.1; lacA::LSM v0.1; amyE::TOM v0.1	Supplementary Figure 1
S005		amyE::IM004	Supplementary Figure 2
S008		amyE::IM007	Supplementary Figure 3B
S009		amyE::IM008	Figure 2, Supplementary Figure 3B	1A1610
S010		amyE::IM009	Supplementary Figure 3D
S011		amyE::IM010	Supplementary Figure 3D
S012		amyE::IM011	Supplementary Figure 6, Supplementary Figure 22B, Supplementary Figure 22F
S013		amyE::IM012	Supplementary Figure 22B
S014		amyE::IM013	Supplementary Figure 7, Supplementary Figure 22B
S015		amyE::IM014	Supplementary Figure 22F
S016		amyE::IM015	Supplementary Figure 22F
S017		amyE::IM016	Supplementary Figure 22F
S018		thrC::IM017	Supplementary Figure 4
S019		thrC::IM018	Supplementary Figure 4
S020		thrC::IM019	Supplementary Figure 4
S021		thrC::IM020	Supplementary Figure 5
S022		thrC::IM021	Supplementary Figure 5
S023		thrC::IM022	Supplementary Figure 5
S025		thrC::IM024	Supplementary Figure 5
S026		amyE::IM025	Supplementary Figure 7
S027	PPM v0.2	thrC::PPM v0.2
S028	PPM v0.3	thrC::PPM v0.3		1A1606
S029		amyE::IM008; thrC::PPM v0.1	Figure 2
S030		amyE::IM008; thrC::PPM v0.2	Figure 2
S031		amyE::IM008; thrC::PPM v0.3	Figure 2
S032		thrC::IM028	Supplementary Figure 8
S033		lacA::IM029	Figure 3, Supplementary Figure 10
S034		lacA::IM030	Figure 3, Supplementary Figure 10
S035		lacA::IM031	Supplementary Figure 10
S036		lacA::IM032	Figure 3, Supplementary Figure 10
S037		lacA::IM033	Supplementary Figure 10
S038		lacA::IM034	Supplementary Figure 10
S039		xylA::IM035	Figure 3, Supplementary Figure 10, Supplementary Figure 15B
S040	LSM v0.2	xylA::LSM v0.2
S041		lacA::IM037	Supplementary Figure 11
S042		lacA::IM038	Supplementary Figure 11
S043		lacA::IM039	Supplementary Figure 11
S044		lacA::IM040	Supplementary Figure 11
S045		lacA::IM041	Supplementary Figure 11
S046		amyE::IM042	Supplementary Figure 12
S047		amyE::IM043	Supplementary Figure 12
S048		amyE::IM044	Figure 4, Supplementary Figure 12
S049		amyE::IM045	Figure 4, Supplementary Figure 13
S050		amyE::IM046	Supplementary Figure 13
S051	TOM v0.2	amyE::TOM v0.2	Figure 4	1A1608
S052		amyE::IM048	Supplementary Figure 15D
S053		thrC::PPM v0.3; xylA::IM035	Supplementary Figure 14B
S054		thrC::PPM v0.3; amyE::IM048	Supplementary Figure 14D
S055	CcaSR v0.2	thrC::PPM v0.3; xylA::LSM v0.2; amyE::TOM v0.2	Figure 5, Supplementary Figure 16, Supplementary Figure 21C
S056	CcaSR v0.2-ΔPPM	xylA::LSM v0.2; amyE::TOM v0.2	Supplementary Figure 17, Supplementary Figure 21D
S057		xylA::IM049
S058		xylA::IM050
S059		thrC::PPM v0.3; xylA::IM049	Supplementary Figure 18B
S060		thrC::PPM v0.3; xylA::IM050	Supplementary Figure 18D
S061	LSM v0.3a	xylA::LSM v0.3a		1A1607
S062	LSM v0.3b	xylA::LSM v0.3b
S063	CcaSR v1.0	thrC::PPM v0.3; amyE::TOM v0.2; xylA::LSM v0.3a	Figure 5, Figure 6, Supplementary Figure 19, Supplementary Figure 21B, Supplementary Figure 21A	1A1609
S064	CcaSR v0.2-CcaSm10	thrC::PPM v0.3; amyE::TOM v0.2; xylA::LSM v0.3b	Figure 5, Supplementary Figure 20
