# Supplementary material for: Optogenetic control of Bacillus subtilis gene expression
Source: Nat Commun. 2019 Jul 15;10:3099. doi: 10.1038/s41467-019-10906-6 (PMC6629627; doi:10.1038/s41467-019-10906-6)
Supplement: Supplementary file 5 — Supplementary Data 2 [file 41467_2019_10906_MOESM5_ESM.xlsx]

## Sheet: Sheet1
Name	Type	Description	Sequence
ho1	CDS	Heme oxygenase 1	ATGAGTGTCAACTTAGCTTCCCAGTTGCGGGAAGGGACGAAAAAATCCCACTCCATGGCGGAGAACGTCGGCTTTGTCAAATGCTTCCTCAAGGGCGTTGTCGAGAAAAATTCCTACCGTAAGCTGGTTGGCAATCTCTACTTTGTCTACAGTGCCATGGAAGAGGAAATGGCAAAATTTAAGGACCATCCCATCCTCAGCCACATTTACTTCCCCGAACTCAACCGCAAACAAAGCCTAGAGCAAGACCTGCAATTCTATTACGGCTCCAACTGGCGGCAAGAAGTGAAAATTTCTGCCGCTGGCCAAGCCTATGTGGACCGAGTCCGGCAAGTGGCCGCTACGGCCCCTGAATTGTTGGTGGCCCATTCCTACACCCGTTACCTGGGGGATCTTTCC…
ho1-sfgfp	CDS	Heme oxygenase 1, tagged with sfGFP	ATGAGTGTCAACTTAGCTTCCCAGTTGCGGGAAGGGACGAAAAAATCCCACTCCATGGCGGAGAACGTCGGCTTTGTCAAATGCTTCCTCAAGGGCGTTGTCGAGAAAAATTCCTACCGTAAGCTGGTTGGCAATCTCTACTTTGTCTACAGTGCCATGGAAGAGGAAATGGCAAAATTTAAGGACCATCCCATCCTCAGCCACATTTACTTCCCCGAACTCAACCGCAAACAAAGCCTAGAGCAAGACCTGCAATTCTATTACGGCTCCAACTGGCGGCAAGAAGTGAAAATTTCTGCCGCTGGCCAAGCCTATGTGGACCGAGTCCGGCAAGTGGCCGCTACGGCCCCTGAATTGTTGGTGGCCCATTCCTACACCCGTTACCTGGGGGATCTTTCC…
ho1*	CDS	Heme oxygenase 1, first 15 codons optimized	ATGTCAGTAAATTTAGCATCACAATTAAGAGAAGGAACAAAAAAATCACACTCCATGGCGGAGAACGTCGGCTTTGTCAAATGCTTCCTCAAGGGCGTTGTCGAGAAAAATTCCTACCGTAAGCTGGTTGGCAATCTCTACTTTGTCTACAGTGCCATGGAAGAGGAAATGGCAAAATTTAAGGACCATCCCATCCTCAGCCACATTTACTTCCCCGAACTCAACCGCAAACAAAGCCTAGAGCAAGACCTGCAATTCTATTACGGCTCCAACTGGCGGCAAGAAGTGAAAATTTCTGCCGCTGGCCAAGCCTATGTGGACCGAGTCCGGCAAGTGGCCGCTACGGCCCCTGAATTGTTGGTGGCCCATTCCTACACCCGTTACCTGGGGGATCTTTCC…
ho1*-sfgfp	CDS	Heme oxygenase 1 tagged with sfGFP, first 15 codons optimized	ATGTCAGTAAATTTAGCATCACAATTAAGAGAAGGAACAAAAAAATCACACTCCATGGCGGAGAACGTCGGCTTTGTCAAATGCTTCCTCAAGGGCGTTGTCGAGAAAAATTCCTACCGTAAGCTGGTTGGCAATCTCTACTTTGTCTACAGTGCCATGGAAGAGGAAATGGCAAAATTTAAGGACCATCCCATCCTCAGCCACATTTACTTCCCCGAACTCAACCGCAAACAAAGCCTAGAGCAAGACCTGCAATTCTATTACGGCTCCAACTGGCGGCAAGAAGTGAAAATTTCTGCCGCTGGCCAAGCCTATGTGGACCGAGTCCGGCAAGTGGCCGCTACGGCCCCTGAATTGTTGGTGGCCCATTCCTACACCCGTTACCTGGGGGATCTTTCC…
pcyA	CDS	Phycocyanobilin:ferredoxin oxidoreductase	ATGGCCGTCACTGATTTAAGTTTGACCAATTCTTCCCTGATGCCCACGTTGAACCCGATGATTCAACAGTTGGCCCTGGCGATCGCCGCTAGTTGGCAAAGTTTACCCCTCAAGCCCTATCAATTGCCGGAGGATTTGGGCTACGTAGAAGGCCGCCTGGAAGGGGAAAAGTTAGTGATTGAAAATCGGTGCTACCAAACGCCCCAGTTTCGCAAAATGCATTTGGAGTTGGCCAAGGTGGGCAAAGGGTTGGATATTCTCCACTGTGTAATGTTTCCTGAGCCTTTATACGGTCTACCTTTGTTTGGCTGTGACATTGTGGCCGGCCCCGGTGGAGTAAGTGCGGCTATTGCGGATCTATCCCCCACCCAAAGCGATCGCCAATTGCCCGCAGCGTAC…
pcyA-sfgfp	CDS	Phycocyanobilin:ferredoxin oxidoreductase tagged with sfGFP	ATGGCCGTCACTGATTTAAGTTTGACCAATTCTTCCCTGATGCCCACGTTGAACCCGATGATTCAACAGTTGGCCCTGGCGATCGCCGCTAGTTGGCAAAGTTTACCCCTCAAGCCCTATCAATTGCCGGAGGATTTGGGCTACGTAGAAGGCCGCCTGGAAGGGGAAAAGTTAGTGATTGAAAATCGGTGCTACCAAACGCCCCAGTTTCGCAAAATGCATTTGGAGTTGGCCAAGGTGGGCAAAGGGTTGGATATTCTCCACTGTGTAATGTTTCCTGAGCCTTTATACGGTCTACCTTTGTTTGGCTGTGACATTGTGGCCGGCCCCGGTGGAGTAAGTGCGGCTATTGCGGATCTATCCCCCACCCAAAGCGATCGCCAATTGCCCGCAGCGTAC…
pcyA**	CDS	Phycocyanobilin:ferredoxin oxidoreductase, fully codon optimized	ATGGCAGTTACAGATCTGAGCCTGACAAATTCATCACTGATGCCGACACTGAATCCGATGATTCAACAACTGGCACTGGCAATTGCAGCATCATGGCAATCACTGCCGCTGAAACCGTATCAACTGCCGGAAGATCTGGGCTATGTTGAAGGCAGACTGGAAGGCGAAAAACTGGTTATTGAAAATCGCTGCTATCAGACACCGCAATTTAGAAAAATGCATCTGGAACTGGCAAAAGTTGGCAAAGGCCTGGATATTCTGCATTGCGTTATGTTTCCGGAACCGCTGTATGGCCTGCCGCTGTTTGGCTGCGATATTGTTGCAGGCCCTGGCGGAGTTTCAGCAGCAATTGCGGATCTGTCACCGACACAATCAGATAGACAACTTCCGGCTGCATAT…
pcyA**-sfgfp	CDS	Phycocyanobilin:ferredoxin oxidoreductase tagged with sfGFP, fully codon optimized	ATGGCAGTTACAGATCTGAGCCTGACAAATTCATCACTGATGCCGACACTGAATCCGATGATTCAACAACTGGCACTGGCAATTGCAGCATCATGGCAATCACTGCCGCTGAAACCGTATCAACTGCCGGAAGATCTGGGCTATGTTGAAGGCAGACTGGAAGGCGAAAAACTGGTTATTGAAAATCGCTGCTATCAGACACCGCAATTTAGAAAAATGCATCTGGAACTGGCAAAAGTTGGCAAAGGCCTGGATATTCTGCATTGCGTTATGTTTCCGGAACCGCTGTATGGCCTGCCGCTGTTTGGCTGCGATATTGTTGCAGGCCCTGGCGGAGTTTCAGCAGCAATTGCGGATCTGTCACCGACACAATCAGATAGACAACTTCCGGCTGCATAT…
ho1*-pcyA**	CDS	Translational fusion between ho1 (first 15 codons optimized) and pcyA (fully codon optimized)	ATGTCAGTAAATTTAGCATCACAATTAAGAGAAGGAACAAAAAAATCACACTCCATGGCGGAGAACGTCGGCTTTGTCAAATGCTTCCTCAAGGGCGTTGTCGAGAAAAATTCCTACCGTAAGCTGGTTGGCAATCTCTACTTTGTCTACAGTGCCATGGAAGAGGAAATGGCAAAATTTAAGGACCATCCCATCCTCAGCCACATTTACTTCCCCGAACTCAACCGCAAACAAAGCCTAGAGCAAGACCTGCAATTCTATTACGGCTCCAACTGGCGGCAAGAAGTGAAAATTTCTGCCGCTGGCCAAGCCTATGTGGACCGAGTCCGGCAAGTGGCCGCTACGGCCCCTGAATTGTTGGTGGCCCATTCCTACACCCGTTACCTGGGGGATCTTTCC…
ho1*-pcyA**-sfgfp	CDS	Translational fusion between ho1 (first 15 codons optimized) and pcyA (fully codon optimized) tagged with sfGFP	ATGTCAGTAAATTTAGCATCACAATTAAGAGAAGGAACAAAAAAATCACACTCCATGGCGGAGAACGTCGGCTTTGTCAAATGCTTCCTCAAGGGCGTTGTCGAGAAAAATTCCTACCGTAAGCTGGTTGGCAATCTCTACTTTGTCTACAGTGCCATGGAAGAGGAAATGGCAAAATTTAAGGACCATCCCATCCTCAGCCACATTTACTTCCCCGAACTCAACCGCAAACAAAGCCTAGAGCAAGACCTGCAATTCTATTACGGCTCCAACTGGCGGCAAGAAGTGAAAATTTCTGCCGCTGGCCAAGCCTATGTGGACCGAGTCCGGCAAGTGGCCGCTACGGCCCCTGAATTGTTGGTGGCCCATTCCTACACCCGTTACCTGGGGGATCTTTCC…
ccaS	CDS	Sensor kinase CcaS	ATGGGCAAATTTCTAATTCCAATCGAATTTGTTTTTCTGGCGATCGCCATGACCTGTTATTTATGGCACAGACAAAACCAAGAACGCCGCAGGATTGAAATTAGCATCAAGCAACAAACCCAACGGGAACGATTTATTAACCAAATTACCCAACATATCCGCCAATCTTTAAACTTGGAAACGGTTTTAAATACCACCGTCGCTGAAGTTAAAACCCTGTTGCAAGTTGATCGAGTTCTAATTTATCGCATTTGGCAAGATGGCACGGGCAGCGCCATTACGGAATCGGTGAATGCCAATTATCCTAGTATTTTAGGGCGGACCTTTTCCGATGAAGTTTTTCCCGTTGAATACCATCAAGCCTACACCAAAGGTAAAGTACGGGCCATTAATGACATT…
ccaS-sfgfp	CDS	Sensor kinase CcaS tagged with sfGFP	ATGGGCAAATTTCTAATTCCAATCGAATTTGTTTTTCTGGCGATCGCCATGACCTGTTATTTATGGCACAGACAAAACCAAGAACGCCGCAGGATTGAAATTAGCATCAAGCAACAAACCCAACGGGAACGATTTATTAACCAAATTACCCAACATATCCGCCAATCTTTAAACTTGGAAACGGTTTTAAATACCACCGTCGCTGAAGTTAAAACCCTGTTGCAAGTTGATCGAGTTCTAATTTATCGCATTTGGCAAGATGGCACGGGCAGCGCCATTACGGAATCGGTGAATGCCAATTATCCTAGTATTTTAGGGCGGACCTTTTCCGATGAAGTTTTTCCCGTTGAATACCATCAAGCCTACACCAAAGGTAAAGTACGGGCCATTAATGACATT…
ccaS*	CDS	Sensor kinase CcaS, first 15 codons optimized	ATGGGAAAATTTTTAATTCCAATTGAATTTGTATTTTTAGCAATTGCCATGACCTGTTATTTATGGCACAGACAAAACCAAGAACGCCGCAGGATTGAAATTAGCATCAAGCAACAAACCCAACGGGAACGATTTATTAACCAAATTACCCAACATATCCGCCAATCTTTAAACTTGGAAACGGTTTTAAATACCACCGTCGCTGAAGTTAAAACCCTGTTGCAAGTTGATCGAGTTCTAATTTATCGCATTTGGCAAGATGGCACGGGCAGCGCCATTACGGAATCGGTGAATGCCAATTATCCTAGTATTTTAGGGCGGACCTTTTCCGATGAAGTTTTTCCCGTTGAATACCATCAAGCCTACACCAAAGGTAAAGTACGGGCCATTAATGACATT…
ccaS*-sfgfp	CDS	Sensor kinase CcaS tagged with sfGFP, first 15 codons optimized	ATGGGAAAATTTTTAATTCCAATTGAATTTGTATTTTTAGCAATTGCCATGACCTGTTATTTATGGCACAGACAAAACCAAGAACGCCGCAGGATTGAAATTAGCATCAAGCAACAAACCCAACGGGAACGATTTATTAACCAAATTACCCAACATATCCGCCAATCTTTAAACTTGGAAACGGTTTTAAATACCACCGTCGCTGAAGTTAAAACCCTGTTGCAAGTTGATCGAGTTCTAATTTATCGCATTTGGCAAGATGGCACGGGCAGCGCCATTACGGAATCGGTGAATGCCAATTATCCTAGTATTTTAGGGCGGACCTTTTCCGATGAAGTTTTTCCCGTTGAATACCATCAAGCCTACACCAAAGGTAAAGTACGGGCCATTAATGACATT…
ccaSm3*	CDS	Miniaturized sensor kinase miniCcaS#3, first 15 codons optimized	ATGGGAAAATTTTTAATTCCAATTGAATTTGTATTTTTAGCAATTGCCATGACCTGTTATTTATGGCACAGACAAAACCAAGAACGCCGCAGGATTGAAATTAGCATCAAGCAACAAACCCAACGGGAACGATTTATTAACCAAATTACCCAACATATCCGCCAATCTTTAAACTTGGAAACGGTTTTAAATACCACCGTCGCTGAAGTTAAAACCCTGTTGCAAGTTGATCGAGTTCTAATTTATCGCATTTGGCAAGATGGCACGGGCAGCGCCATTACGGAATCGGTGAATGCCAATTATCCTAGTATTTTAGGGCGGACCTTTTCCGATGAAGTTTTTCCCGTTGAATACCATCAAGCCTACACCAAAGGTAAAGTACGGGCCATTAATGACATT…
ccaSm3*-sfgfp	CDS	Miniaturized sensor kinase miniCcaS#3 tagged with sfGFP, first 15 codons optimized	ATGGGAAAATTTTTAATTCCAATTGAATTTGTATTTTTAGCAATTGCCATGACCTGTTATTTATGGCACAGACAAAACCAAGAACGCCGCAGGATTGAAATTAGCATCAAGCAACAAACCCAACGGGAACGATTTATTAACCAAATTACCCAACATATCCGCCAATCTTTAAACTTGGAAACGGTTTTAAATACCACCGTCGCTGAAGTTAAAACCCTGTTGCAAGTTGATCGAGTTCTAATTTATCGCATTTGGCAAGATGGCACGGGCAGCGCCATTACGGAATCGGTGAATGCCAATTATCCTAGTATTTTAGGGCGGACCTTTTCCGATGAAGTTTTTCCCGTTGAATACCATCAAGCCTACACCAAAGGTAAAGTACGGGCCATTAATGACATT…
ccaSm10*	CDS	Miniaturized sensor kinase miniCcaS#10, first 15 codons optimized	ATGGGAAAATTTTTAATTCCAATTGAATTTGTATTTTTAGCAATTGCCATGACCTGTTATTTATGGCACAGACAAAACCAAGAACGCCGCAGGATTGAAATTAGCATCAAGCAACAAACCCAACGGGAACGATTTATTAACCAAATTACCCAACATATCCGCCAATCTTTAAACTTGGAAACGGTTTTAAATACCACCGTCGCTGAAGTTAAAACCCTGTTGCAAGTTGATCGAGTTCTAATTTATCGCATTTGGCAAGATGGCACGGGCAGCGCCATTACGGAATCGGTGAATGCCAATTATCCTAGTATTTTAGGGCGGACCTTTTCCGATGAAGTTTTTCCCGTTGAATACCATCAAGCCTACACCAAAGGTAAAGTACGGGCCATTAATGACATT…
ccaSm10*-sfgfp	CDS	Miniaturized sensor kinase miniCcaS#10 tagged with sfGFP, first 15 codons optimized	ATGGGAAAATTTTTAATTCCAATTGAATTTGTATTTTTAGCAATTGCCATGACCTGTTATTTATGGCACAGACAAAACCAAGAACGCCGCAGGATTGAAATTAGCATCAAGCAACAAACCCAACGGGAACGATTTATTAACCAAATTACCCAACATATCCGCCAATCTTTAAACTTGGAAACGGTTTTAAATACCACCGTCGCTGAAGTTAAAACCCTGTTGCAAGTTGATCGAGTTCTAATTTATCGCATTTGGCAAGATGGCACGGGCAGCGCCATTACGGAATCGGTGAATGCCAATTATCCTAGTATTTTAGGGCGGACCTTTTCCGATGAAGTTTTTCCCGTTGAATACCATCAAGCCTACACCAAAGGTAAAGTACGGGCCATTAATGACATT…
ccaR	CDS	Response regulator CcaR	ATGAGAATTCTTTTAGTGGAGGATGATTTGCCGCTGGCGGAAACCCTTGCTGAAGCATTGAGTGACCAGCTTTACACCGTTGATATTGCCACCGACGCTTCCCTCGCCTGGGACTATGCCTCCCGACTGGAATATGACCTCGTTATTTTGGATGTGATGCTGCCGGAGTTGGACGGGATTACCCTCTGTCAAAAATGGCGATCGCACAGTTATTTAATGCCAATTTTGATGATGACAGCCAGGGATACGATCAATGATAAAATCACGGGCTTGGATGCGGGGGCGGATGATTATGTGGTCAAGCCAGTGGATTTGGGGGAGTTATTTGCCAGGGTGCGAGCTTTGTTGCGTCGGGGTTGTGCAACGTGCCAACCAGTTTTAGAGTGGGGGCCAATCAGG…
ccaR-sfgfp	CDS	Response regulator CcaR tagged with sfGFP	ATGAGAATTCTTTTAGTGGAGGATGATTTGCCGCTGGCGGAAACCCTTGCTGAAGCATTGAGTGACCAGCTTTACACCGTTGATATTGCCACCGACGCTTCCCTCGCCTGGGACTATGCCTCCCGACTGGAATATGACCTCGTTATTTTGGATGTGATGCTGCCGGAGTTGGACGGGATTACCCTCTGTCAAAAATGGCGATCGCACAGTTATTTAATGCCAATTTTGATGATGACAGCCAGGGATACGATCAATGATAAAATCACGGGCTTGGATGCGGGGGCGGATGATTATGTGGTCAAGCCAGTGGATTTGGGGGAGTTATTTGCCAGGGTGCGAGCTTTGTTGCGTCGGGGTTGTGCAACGTGCCAACCAGTTTTAGAGTGGGGGCCAATCAGG…
ccaR(ΔDBD)	CDS	Response regulator CcaR without its DNA binding domain	ATGAGAATTCTTTTAGTGGAGGATGATTTGCCGCTGGCGGAAACCCTTGCTGAAGCATTGAGTGACCAGCTTTACACCGTTGATATTGCCACCGACGCTTCCCTCGCCTGGGACTATGCCTCCCGACTGGAATATGACCTCGTTATTTTGGATGTGATGCTGCCGGAGTTGGACGGGATTACCCTCTGTCAAAAATGGCGATCGCACAGTTATTTAATGCCAATTTTGATGATGACAGCCAGGGATACGATCAATGATAAAATCACGGGCTTGGATGCGGGGGCGGATGATTATGTGGTCAAGCCAGTGGATTTGGGGGAGTTATTTGCCAGGGTGCGAGCTTTGTTGCGTCGGGGTTGTGCAACGTGCCAACCAGTTTAG
sfgfp	CDS	Superfolder green fluorescent protein	ATGCGTAAAGGCGAAGAGCTGTTCACTGGTGTCGTCCCTATTCTGGTGGAACTGGATGGTGATGTCAACGGTCATAAGTTTTCCGTGCGTGGCGAGGGTGAAGGTGACGCAACTAATGGTAAACTGACGCTGAAGTTCATCTGTACTACTGGTAAACTGCCGGTACCTTGGCCGACTCTGGTAACGACGCTGACTTATGGTGTTCAGTGCTTTGCTCGTTATCCGGACCATATGAAGCAGCATGACTTCTTCAAGTCCGCCATGCCGGAAGGCTATGTGCAGGAACGCACGATTTCCTTTAAGGATGACGGCACGTACAAAACGCGTGCGGAAGTGAAATTTGAAGGCGATACCCTGGTAAACCGCATTGAGCTGAAAGGCATTGACTTTAAAGAAGAC…
sfgfp(5)	CDS	Superfolder green fluorescent protein, first 5 codons optimized	ATGAGAAAAGGAGAAGAGCTGTTCACTGGTGTCGTCCCTATTCTGGTGGAACTGGATGGTGATGTCAACGGTCATAAGTTTTCCGTGCGTGGCGAGGGTGAAGGTGACGCAACTAATGGTAAACTGACGCTGAAGTTCATCTGTACTACTGGTAAACTGCCGGTACCTTGGCCGACTCTGGTAACGACGCTGACTTATGGTGTTCAGTGCTTTGCTCGTTATCCGGACCATATGAAGCAGCATGACTTCTTCAAGTCCGCCATGCCGGAAGGCTATGTGCAGGAACGCACGATTTCCTTTAAGGATGACGGCACGTACAAAACGCGTGCGGAAGTGAAATTTGAAGGCGATACCCTGGTAAACCGCATTGAGCTGAAAGGCATTGACTTTAAAGAAGAC…
sfgfp*	CDS	Superfolder green fluorescent protein, first 15 codons optimized	ATGAGAAAAGGAGAAGAATTATTTACAGGAGTTGTTCCAATTTTAGTGGAACTGGATGGTGATGTCAACGGTCATAAGTTTTCCGTGCGTGGCGAGGGTGAAGGTGACGCAACTAATGGTAAACTGACGCTGAAGTTCATCTGTACTACTGGTAAACTGCCGGTACCTTGGCCGACTCTGGTAACGACGCTGACTTATGGTGTTCAGTGCTTTGCTCGTTATCCGGACCATATGAAGCAGCATGACTTCTTCAAGTCCGCCATGCCGGAAGGCTATGTGCAGGAACGCACGATTTCCTTTAAGGATGACGGCACGTACAAAACGCGTGCGGAAGTGAAATTTGAAGGCGATACCCTGGTAAACCGCATTGAGCTGAAAGGCATTGACTTTAAAGAAGAC…
cph1(Y176H)	CDS	Mutant phytochrome/PCB sensor	ATGGCCACCACCGTACAACTCAGCGACCAATCCCTCCGTCAGCTAGAAACCCTCGCCATCCACACCGCCCACCTGATTCAGCCCCACGGTTTAGTGGTGGTCCTGCAGGAACCAGACCTCACCATCAGCCAAATTAGCGCCAACTGCACCGGCATTTTAGGGCGATCGCCAGAGGATTTGTTGGGCAGAACCCTAGGGGAAGTGTTTGATAGCTTTCAGATTGATCCCATCCAGAGTCGCCTAACGGCCGGACAAATCAGCAGCCTCAACCCCAGTAAACTTTGGGCGCGGGTCATGGGGGACGACTTTGTCATTTTTGACGGGGTTTTTCATCGCAACAGTGACGGTTTATTGGTATGTGAACTCGAGCCAGCCTACACTTCCGATAATCTGCCCTTC…
cph1(Y176H)-sfgfp	CDS	Mutant phytochrome/PCB sensor tagged with sfGFP	ATGGCCACCACCGTACAACTCAGCGACCAATCCCTCCGTCAGCTAGAAACCCTCGCCATCCACACCGCCCACCTGATTCAGCCCCACGGTTTAGTGGTGGTCCTGCAGGAACCAGACCTCACCATCAGCCAAATTAGCGCCAACTGCACCGGCATTTTAGGGCGATCGCCAGAGGATTTGTTGGGCAGAACCCTAGGGGAAGTGTTTGATAGCTTTCAGATTGATCCCATCCAGAGTCGCCTAACGGCCGGACAAATCAGCAGCCTCAACCCCAGTAAACTTTGGGCGCGGGTCATGGGGGACGACTTTGTCATTTTTGACGGGGTTTTTCATCGCAACAGTGACGGTTTATTGGTATGTGAACTCGAGCCAGCCTACACTTCCGATAATCTGCCCTTC…
cph1(Y176H)*	CDS	Mutant phytochrome/PCB sensor, first 15 codons optimized	ATGGCAACAACAGTACAATTATCAGATCAATCATTAAGACAATTAGAAACCCTCGCCATCCACACCGCCCACCTGATTCAGCCCCACGGTTTAGTGGTGGTCCTGCAGGAACCAGACCTCACCATCAGCCAAATTAGCGCCAACTGCACCGGCATTTTAGGGCGATCGCCAGAGGATTTGTTGGGCAGAACCCTAGGGGAAGTGTTTGATAGCTTTCAGATTGATCCCATCCAGAGTCGCCTAACGGCCGGACAAATCAGCAGCCTCAACCCCAGTAAACTTTGGGCGCGGGTCATGGGGGACGACTTTGTCATTTTTGACGGGGTTTTTCATCGCAACAGTGACGGTTTATTGGTATGTGAACTCGAGCCAGCCTACACTTCCGATAATCTGCCCTTC…
cph1(Y176H)*-sfgfp	CDS	Mutant phytochrome/PCB sensor tagged with sfGFP, first 15 codons optimized	ATGGCAACAACAGTACAATTATCAGATCAATCATTAAGACAATTAGAAACCCTCGCCATCCACACCGCCCACCTGATTCAGCCCCACGGTTTAGTGGTGGTCCTGCAGGAACCAGACCTCACCATCAGCCAAATTAGCGCCAACTGCACCGGCATTTTAGGGCGATCGCCAGAGGATTTGTTGGGCAGAACCCTAGGGGAAGTGTTTGATAGCTTTCAGATTGATCCCATCCAGAGTCGCCTAACGGCCGGACAAATCAGCAGCCTCAACCCCAGTAAACTTTGGGCGCGGGTCATGGGGGACGACTTTGTCATTTTTGACGGGGTTTTTCATCGCAACAGTGACGGTTTATTGGTATGTGAACTCGAGCCAGCCTACACTTCCGATAATCTGCCCTTC…
lacI	CDS	Lactose repressor	ATGAAACCAGTAACGTTATACGATGTCGCAGAGTATGCCGGTGTCTCTTATCAGACCGTTTCCCGCGTGGTGAACCAGGCCAGCCACGTTTCTGCGAAAACGCGGGAAAAAGTGGAAGCGGCGATGGCGGAGCTGAATTACATTCCCAACCGCGTGGCACAACAACTGGCGGGCAAACAGTCGTTGCTGATTGGCGTTGCCACCTCCAGTCTGGCCCTGCACGCGCCGTCGCAAATTGTCGCGGCGATTAAATCTCGCGCCGATCAACTGGGTGCCAGCGTGGTGGTGTCGATGGTAGAACGAAGCGGCGTCGAAGCCTGTAAAACGGCGGTGCACAATCTTCTCGCGCAACGCGTCAGTGGGCTGATCATTAACTATCCGCTGGATGACCAGGATGCC…
xylR	CDS	Xylose repressor	GTGGTTATTATTCAAATTGCAGATCAAGCTTTAGTAAAAAAAATGAATCAAAAATTAATATTAGATGAAATTTTGAAGAACTCCCCTGTCTCCAGGGCAACTCTCTCTGAGATTACAGGATTAAACAAGTCTACTGTCTCCTCTCAAGTAAATACACTGCTTGAAAAAGATTTTATTTTTGAAATTGGGGCAGGGCAATCTAGAGGCGGCAGAAGACCTGTAATGCTTGTTTTTAATAAGAATGCAGGCTACTCGATTGGTATTGATATAGGAGTCGACTATCTTAACGGAATTCTAACCGACTTAGAAGGAAATATTATTCTCGAGAAGACTTCTGACTTGTCTAGTTCTTCCGCTAGTGAAGTAAAAGAGATTTTATTTGCACTTATTCATGGTTTT…
t7rnap	CDS	T7 RNA Polymerase	ATGAACACGATTAACATCGCTAAGAACGACTTCTCTGACATCGAACTGGCTGCTATCCCGTTCAACACTCTGGCTGACCATTACGGTGAGCGTTTAGCTCGCGAACAGTTGGCCCTTGAGCATGAGTCTTACGAGATGGGTGAAGCACGCTTCCGCAAGATGTTTGAGCGTCAACTTAAAGCTGGTGAGGTTGCGGATAACGCTGCCGCCAAGCCTCTCATCACTACCCTACTCCCTAAGATGATTGCACGCATCAACGACTGGTTTGAGGAAGTGAAAGCTAAGCGCGGCAAGCGCCCGACAGCCTTCCAGTTCCTGCAAGAAATCAAGCCGGAAGCCGTAGCGTACATCACCATTAAGACCACTCTGGCTTGCCTAACCAGTGCTGACAATACAACC…
Phy-spank	Promoter	IPTG-inducible promoter	GGTAAATGTGAGCACTCACAATTCATTTTGCAAAAGTTGTTGACTTTATCTACAAGGTGTGGCATAATGTGTGTAATTGTGAGCGGATAACAATTAAGCTTAGTCGACA
PT7lac	Promoter	Hybrid T7 promoter with lacI operators	TAATACGACTCACTATAGGGGAATTGTGAGCGGATAACAATTCCCCT
PpenP	Promoter	Promoter driving expression of lacI	CGGTGGAAACGAGGTCATCATTTCCTTCCGAAAAAACGGTTGCATTTAAATCTTACATATGTAATACTTTCAAAGACTACATTTGTAAGATTTG
PxylR/PxylA	Promoter	Promoter driving expression of xylR (left) and a xylose-inducible gene (right)	TTGGTGTTTTTTGAAGCTTGAATTAGATATTTAAAAGTATCATATCTAATATTATAACTAAATTTTCTAAAAAAAACATTGAAATAAACATTTATTTTGTATATGATGAGATAAAGTTAGTTTATTGGATAAACAAACTAACTCAATTAAGATAGTTGATGGATAAACTTGTTCACTTAAATCAAAGGGGGAAATGACAAATGGTCCAAACTAGTGATATCTAA
PxylR/PxylA(+66)	Promoter	Truncated promoter driving expression of xylR (left) and a xylose-inducible gene (right)	TTGGTGTTTTTTGAAGCTTGAATTAGATATTTAAAAGTATCATATCTAATATTATAACTAAATTTTCTAAAAAAAACATTGAAATAAACATTTATTTTGTATATGATGAGATAAAGTTAGTTTATTGGATAAACAAACTAACTCAATTAAGATAGTTGATGGATAAACTTGTTCACTT
PxylR/PxylA(+47)	Promoter	Truncated promoter driving expression of xylR (left) and a xylose-inducible gene (right)	TTGGTGTTTTTTGAAGCTTGAATTAGATATTTAAAAGTATCATATCTAATATTATAACTAAATTTTCTAAAAAAAACATTGAAATAAACATTTATTTTGTATATGATGAGATAAAGTTAGTTTATTGGATAAACAAACTAACTCAATTAAGATAGTTGA
PliaG	Promoter	Constitutive promoter	GATTTGCGGTCAAGTCCTTCCCTTCCGCACGTATCAATTCGCAAGCTTTTCCTTTATAATAGAATGAATGAGAAGG
PlepA	Promoter	Constitutive promoter	GATAGGGAACTTTTCTCTTTCTTGTTTTACATTGAATCTTTACAATCCTATTGATATAATCTAAGCTAGTGTATTTTG
PS1*	Promoter	Constitutive promoter	TTTACTTTTATCCTTTACTGCGTCAATACACGTTGACACTCTTTTGAAAGTGTGTTAAATTATCAGATATTTAGTT
PrpsD	Promoter	Constitutive promoter	ATAAACGGTGAAGCAATAATGGAGGAATGGTTGACTTCAAAACAAATAAATTATATAATGACCTTTGTGTGAAATATTGCAG
Pveg	Promoter	Constitutive promoter	CTTATTAACGTTGATATAATTTAAATTTTATTTGACAAAAATGGGCTCGTGTTGTACAATAAATGTAGTGAGGTGG
PcpcG2-172	Promoter	Cyanobacterial cpcG2 promoter	AGCCCATTGTGCTTTTCTCTATCAACCTCAGCTTACCTGAAGGGGTGAACAGGTCTGGGTTAATTCATGTTGCGAAATGTAACAGTTTTAGTCGCATCAGCTAACTTTCCGATTTCTTTACGATTTTCTCCCCCTTTTCTTCAATTTTACTTTGTTAGGATCGCATTTTTAA
PcpcG2-hy	Promoter	PcpcG2-172 with a consensus -10 hexamer	AGCCCATTGTGCTTTTCTCTATCAACCTCAGCTTACCTGAAGGGGTGAACAGGTCTGGGTTAATTCATGTTGCGAAATGTAACAGTTTTAGTCGCATCAGCTAACTTTCCGATTTCTTTACGATTTTCTCCCCCTTTTCTTCAATTTTACTTTGTTATAATCGCATTTTTAA
PcpcG2-rpsD	Promoter	PcpcG2/PrpsD fusion	AGCCCATTGTGCTTTTCTCTATCAACCTCAGCTTACCTGAAGGGGTGAACAGGTCTGGGTTAATTCATGTTGCGAAATGTAACAGTTTTAGTCGCATCAGCTAACTTTCCGATTTCTTTACGATTTTCTCCCCCTTTTCTTCAATTTTACTTTGTTATAATGACCTTTGTGTGAAATATTGCAG
PcpcG2-veg	Promoter	PcpcG2/Pveg fusion	AGCCCATTGTGCTTTTCTCTATCAACCTCAGCTTACCTGAAGGGGTGAACAGGTCTGGGTTAATTCATGTTGCGAAATGTAACAGTTTTAGTCGCATCAGCTAACTTTCCGATTTCTTTACGATTTTCTCCCCCTTTTCTTCAATTTTACTTTGTTATAATAAATGTAGTGAGGTGG
MF001	RBS	Synthetic RBS in pMF35	AAGCTTACATAAGGAGGAACTACT
MF002	RBS	Slightly modified MF001	GCTAGCACATAAGGAGGAACTACT
penP	RBS	RBS driving expression of lacI	TTCAAACGGAGGGAGACGATTTTG
xylA	RBS	Original RBS in front of xylA in B. megaterium	AAATCAAAGGGGGAAATGACAA
xylA+	RBS	Truncated RBS in pAX01	AAATCAAAGGGGGAAATG
xylR	RBS	RBS in front of xylR in B. megaterium	CTTAGTTCGGTGGATAAACAAAGGA
sRBS1	RBS	Synthetic RBS designed with the Salis RBS calculator, with the maximize translation initiation rate option.	ATAGGGCGAAAGCTAAAATAGAAAAAAGAAGGAGGTAAATA
sRBS2	RBS	Synthetic RBS designed with the Salis RBS calculator, with the maximize translation initiation rate option.	ACAGCAAATAATATAAGAAGGAGGCCCCCCA
sRBS3	RBS	Synthetic RBS designed with the Salis RBS calculator, with the maximize translation initiation rate option.	TCGGCAAGTAAGCCGCAAGAAGGAGGTAATA
T1	Terminator	Terminator	GGCATCAAATAAAACGAAAGGCTCAGTCGAAAGACTGGGCCTTTCGTTTTATCTGTTGTTTGTCGGTGAACGCTCTCCTGAGTAGGACAAATCCGCCGCCCTAGA
B0015	Terminator	Terminator	CCAGGCATCAAATAAAACGAAAGGCTCAGTCGAAAGACTGGGCCTTTCGTTTTATCTGTTGTTTGTCGGTGAACGCTCTCTACTAGAGTCACACTGGCTCACCTTCGGGTGGGCCTTTCTGCGTTTATA
L3S1P52	Terminator	E. coli synthetic terminator	GCTTTCTAACTAAAAAGGCCTCCCAAATCGGGGGGCCTTTTTTATTGATAACAAAACGCT
L3S2P56	Terminator	E. coli synthetic terminator	CTCGGTACCAAATTTTCGAAAAAAGACGCTGAAAAGCGTCTTTTTTCGTTTTGGTCC
RiboJ	Insulator	Self-cleaving ribozyme	AGCTGTCACCGGATGTGCTTTCCGGTCTGATGAGTCCGTGAGGACGAAACAGCCTCTACAAATAATTTTGTTTAA
