# Supplementary material for: Optogenetic control of Bacillus subtilis gene expression
Source: Nat Commun. 2019 Jul 15;10:3099. doi: 10.1038/s41467-019-10906-6 (PMC6629627; doi:10.1038/s41467-019-10906-6)
Supplement: Supplementary file 6 — Supplementary Data 3 [file 41467_2019_10906_MOESM6_ESM.xlsx]

## Sheet: Sheet1
Name	Alias	Description	Locus	Genbank accession number
IM001	PPM v0.1	PCB production module v0.1: ho1 and pcyA in an operon under PrpsD and MF001	thrC	MK995026
IM002	LSM v0.1	Light-sensing module v0.1: ccaS under the legacy PxylA	lacA	MK995028
IM003	TOM v0.1	Transcriptional output module v0.1: ccaR under Phy-spank, sfgfp under PcpcG2-172	amyE	MK995027
IM004		ccaR-ΔDBD under Phy-spank, sfgfp under PcpcG2-172	amyE	MK995029
IM007		cph1(Y176H) under the LacI-T7 system	amyE	MK995025
IM008		cph1(Y176H)* under the LacI-T7 system	amyE	MK995030
IM009		sfgfp-tagged cph1(Y176H) under the LacI-T7 system	amyE	MK995031
IM010		sfgfp-tagged cph1(Y176H)* under the LacI-T7 system	amyE	MK995033
IM011		sfgfp under PrpsD and MF001	amyE	MK995032
IM012		sfgfp with 5 codons optimized under PrpsD and MF001	amyE	MK995034
IM013		sfgfp with 15 codons optimized (sfgfp*) under PrpsD and MF001	amyE	MK995035
IM014		sfgfp under PrpsD and optimized Salis RBS #1	amyE	MK995036
IM015		sfgfp under PrpsD and optimized Salis RBS #2	amyE	MK995038
IM016		sfgfp under PrpsD and optimized Salis RBS #3	amyE	MK995039
IM017		sfgfp-tagged ho1 and pcyA in a multicistronic operon under PrpsD and MF001. sfgfp-tagged ho1 version of PPM v0.1	thrC	MK995037
IM018		sfgfp-tagged ho1 under PrpsD and MF001 with terminator, and pcyA under PrpsD and MF001	thrC	MK995040
IM019		sfgfp-tagged ho1* under PrpsD and MF001 with terminator, and pcyA* under PrpsD and MF001. sfgfp-tagged ho1 version of PPM v0.2	thrC	MK995042
IM020		ho1 and sfgfp-tagged pcyA in a multicistronic operon under PrpsD and MF001. sfgfp-tagged pcyA version of PPM v0.1	thrC	MK995041
IM021		ho1 under PrpsD and MF001 with terminator, and sfgfp-tagged pcyA under PrpsD and MF001	thrC	MK995043
IM022		ho1* under PrpsD and MF001 with terminator, and sfgfp-tagged pcyA** under PrpsD and MF001	thrC	MK995044
IM024		ho1* under PrpsD and MF001 with terminator, and sfgfp-tagged pcyA** under PrpsD and MF001 with terminator. sfgfp-tagged pcyA version of PPM v0.2	thrC	MK995045
IM025		sfgfp* under PrpsD and MF001 with terminator	amyE	MK995046
IM026	PPM v0.2	PCB Production Module v0.2: ho1* and pcyA** under separate copies of PrpsD and MF001, with terminators	thrC	MK995047
IM027	PPM v0.3	PCB Production Module v0.3: fused ho1*-pcyA** under PrpsD and MF001	thrC	MK995048
IM028		sfgfp-tagged fused ho1*-pcyA** under PrpsD and MF001. sfgfp-tagged version of PPM v0.3	thrC	MK995049
IM029		sfgfp-tagged ccas under the legacy PxylA. sfgfp-tagged version of LSM v0.1	lacA	MK995051
IM030		sfgfp-tagged ccas under PxylA(+66) and the xylA RBS.	lacA	MK995050
IM031		sfgfp-tagged ccas under PxylA(+66) and MF001	lacA	MK995052
IM032		sfgfp-tagged ccas* under PxylA(+66) and MF001	lacA	MK995054
IM033		sfgfp-tagged ccas* under PxylA(+66) and MF001 and terminators L3S1P52 and L3S2P56 terminators	lacA	MK995053
IM034		sfgfp-tagged ccas* under PxylA(+47) and MF001 and terminators L3S1P52 and L3S2P56 terminators	lacA	MK995057
IM035		sfgfp-tagged ccas* under PxylA(+47) and MF001 and terminators L3S1P52 and L3S2P56 terminators in the xylA locus. sfgfp-tagged version of LSM v0.2	xylA	MK995056
IM036	LSM v0.2	Light-sensing Module v0.2: ccaS* under PxylA(+47) and MF001	xylA	MK995055
IM037		Promoter characterization cassette, with sfgfp* under PliaG, RiboJ, and MF001	lacA	MK995058
IM038		Promoter characterization cassette, with sfgfp* under PlepA, RiboJ, and MF001	lacA	MK995059
IM039		Promoter characterization cassette, with sfgfp* under PS1*, RiboJ, and MF001	lacA	MK995060
IM040		Promoter characterization cassette, with sfgfp* under PrpsD, RiboJ, and MF001	lacA	MK995062
IM041		Promoter characterization cassette, with sfgfp* under Pveg, RiboJ, and MF001	lacA	MK995061
IM042		ccaR under Phy-spank, sfgfp* under PcpcG2-172	amyE	MK995063
IM043		ccaR under Phy-spank, sfgfp* under PcpcG2-172, terminator before	amyE	MK995064
IM044		ccaR under Phy-spank, sfgfp* under PcpcG2-172 and RiboJ, terminator before	amyE	MK995066
IM045		ccaR under Phy-spank, sfgfp* under PcpcG2-hy and RiboJ, terminator before	amyE	MK995065
IM046		ccaR under Phy-spank, sfgfp* under PcpcG2-rpsD and RiboJ, terminator before	amyE	MK995067
IM047	TOM v0.2	Transcriptional output module v0.3: ccaR under Phy-spank, sfgfp* under PcpcG2-veg and RiboJ, terminator before	amyE	MK995068
IM048		sfgfp-tagged ccaR from Phy-spank. sfgfp-tagged version of TOM v0.1 and v0.2	amyE	MK995070
IM049		sfgfp-tagged ccaSm3* under PxylA(+47) and MF001. sfgfp tagged version of LSM v0.3a	xylA	MK995071
IM050		sfgfp-tagged ccaSm10* under PxylA(+47) and MF001. sfgfp tagged version of LSM v0.3b	xylA	MK995069
IM051	LSM v0.3a	Light-Sensing Module v0.3a: ccaSm3* under PxylA(+47) and MF001	xylA	MK995072
IM052	LSM v0.3b	Light-Sensing Module v0.3b: ccaSm10* under PxylA(+47) and MF001	xylA	MK995073
