# Supplementary material for: Optogenetic control of Bacillus subtilis gene expression
Source: Nat Commun. 2019 Jul 15;10:3099. doi: 10.1038/s41467-019-10906-6 (PMC6629627; doi:10.1038/s41467-019-10906-6)
Supplement: Supplementary file 7 — Supplementary Data 4 [file 41467_2019_10906_MOESM7_ESM.xlsx]

## Sheet: CcaS-sfGFP vs Xylose with PCB
Name	Value	Std. Error	Units
y0	10.4003	0.454252	MEFL
dy	834.326	39.3981	MEFL
K	0.0636696	0.00519741	%
n	1.43981	0.0458002

## Sheet: CcaR-sfGFP vs IPTG with PCB
Name	Value	Std. Error	Units
y0	17.45	0.95672	MEFL
dy	5808.68	204.365	MEFL
K	39.6284	2.1342	µM
n	1.69001	0.0361549

## Sheet: CcaS-sfGFP vs Xylose
Name	Value	Std. Error	Units
y0	8.6124	1.1006	MEFL
dy	614.368	80.4413	MEFL
K	0.0488917	0.0104757	%
n	1.67446	0.178443

## Sheet: CcaR-sfGFP vs IPTG
Name	Value	Std. Error	Units
y0	11.8499	1.10812	MEFL
dy	2471.5	241.31	MEFL
K	51.4119	6.58323	µM
n	2.08236	0.138538

## Sheet: CcaSmx-sfGFP vs Xylose with PCB
Name	Value	Std. Error	Units
y0	21.3469	0.708164	MEFL
dy	3850.96	120.751	MEFL
K	0.0623196	0.00305301	%
n	1.56804	0.0287186

## Sheet: CcaSR v1.0 Transfer Function
Name	Value	Std. Error	Units
y0	1997.64	189.902	MEFL
dy	106740	9195.73	MEFL
K	4.66115	0.62518	µmol/(m^2*s)
n	1.8805	0.157224
