# Supplementary material for: Optogenetic control of Bacillus subtilis gene expression
Source: Nat Commun. 2019 Jul 15;10:3099. doi: 10.1038/s41467-019-10906-6 (PMC6629627; doi:10.1038/s41467-019-10906-6)
Supplement: Supplementary file 9 — Source Data [file 41467_2019_10906_MOESM9_ESM.xlsx]

## Sheet: Figure 2
Replicate	Strain	Genotype	End Time (min)	Final OD600	IPTG (µM)	Xylose (%)	PCB (µM)	APC-A Fluorescence (MEAP)	Cph1(Y176H) Fluorescence (MEAP)
1	S009	amyE::IM008	360	0.2395	0	0	10	127.835	74.9941
2	S009	amyE::IM008	360	0.1835	0	0	10	130.287	72.3965
3	S009	amyE::IM008	360	0.2194	0	0	10	113.884	54.6203
1	S009	amyE::IM008	360	0.1967	500	0	10	935.469	882.628
2	S009	amyE::IM008	360	0.179	500	0	10	931.024	873.133
3	S009	amyE::IM008	360	0.196	500	0	10	848.41	789.147
1	S029	amyE::IM008, thrC::PPM v0.1	360	0.1129	0	0		-0.274463	-0.031311
2	S029	amyE::IM008, thrC::PPM v0.1	355	0.075	0	0		0.538942	0.472658
3	S029	amyE::IM008, thrC::PPM v0.1	360	0.0573	0	0		-0.369715	-0.494343
1	S029	amyE::IM008, thrC::PPM v0.1	360	0.0723	500	0		-0.0615357	0.181616
2	S029	amyE::IM008, thrC::PPM v0.1	355	0.0455	500	0		0.2725	0.206216
3	S029	amyE::IM008, thrC::PPM v0.1	360	0.0431	500	0		0.733523	0.608895
1	S030	amyE::IM008, thrC::PPM v0.2	360	0.0816	0	0		-0.727718	-0.484566
2	S030	amyE::IM008, thrC::PPM v0.2	345	0.0784	0	0		0.137782	0.0714976
3	S030	amyE::IM008, thrC::PPM v0.2	360	0.0479	0	0		0.186346	0.061718
1	S030	amyE::IM008, thrC::PPM v0.2	360	0.0635	500	0		20.1581	20.4013
2	S030	amyE::IM008, thrC::PPM v0.2	345	0.0447	500	0		24.2413	24.175
3	S030	amyE::IM008, thrC::PPM v0.2	360	0.043	500	0		32.5689	32.4443
1	S031	amyE::IM008, thrC::PPM v0.3	630	0.0766	0	0		-0.365345	-0.122193
2	S031	amyE::IM008, thrC::PPM v0.3	620	0.0498	0	0		-0.205326	-0.27161
3	S031	amyE::IM008, thrC::PPM v0.3	630	0.0418	0	0		0.491315	0.366687
1	S031	amyE::IM008, thrC::PPM v0.3	630	0.0707	500	0		1923.24	1923.48
2	S031	amyE::IM008, thrC::PPM v0.3	620	0.0731	500	0		2183.3	2183.24
3	S031	amyE::IM008, thrC::PPM v0.3	630	0.0446	500	0		2111.19	2111.07

## Sheet: Figure 3
Replicate	Strain	Genotype	End Time (min)	Final OD600	IPTG (µM)	Xylose (%)	FL1 Fluorescence (MEFL)	sfGFP Fluorescence (MEFL)
1	S033	lacA::IM029	320	0.0391	0	0	142.394	-7.01322
2	S033	lacA::IM029	350	0.0847	0	0	149.864	-5.08067
3	S033	lacA::IM029	350	0.082	0	0	156.294	0
1	S033	lacA::IM029	320	0.0669	0	0.5	145.156	-4.25101
2	S033	lacA::IM029	350	0.1206	0	0.5	154.207	-0.73772
3	S033	lacA::IM029	350	0.1223	0	0.5	157.784	1.48992
1	S034	lacA::IM030	320	0.0416	0	0	139.684	-9.72288
2	S034	lacA::IM030	362	0.0536	0	0	148.444	-6.50097
3	S034	lacA::IM030	386	0.0609	0	0	150.474	-5.82033
1	S034	lacA::IM030	320	0.0634	0	0.5	201.225	51.8182
2	S034	lacA::IM030	362	0.0937	0	0.5	225.697	70.7523
3	S034	lacA::IM030	386	0.102	0	0.5	224.14	67.846
1	S036	lacA::IM032	320	0.0495	0	0	150.842	1.43521
2	S036	lacA::IM032	350	0.1057	0	0	154.207	-0.73772
3	S036	lacA::IM032	350	0.0776	0	0	151.908	-4.38589
1	S036	lacA::IM032	320	0.0729	0	0.5	546.472	397.065
2	S036	lacA::IM032	350	0.1311	0	0.5	668.309	513.364
3	S036	lacA::IM032	350	0.1163	0	0.5	506.848	350.554
1	S039	xylA::IM035	320	0.0471	0	0	150.842	1.43521
2	S039	xylA::IM035	350	0.0964	0	0	157.172	2.22728
3	S039	xylA::IM035	350	0.1029	0	0	160.807	4.51252
1	S039	xylA::IM035	320	0.0661	0	0.5	595.821	446.414
2	S039	xylA::IM035	350	0.1529	0	0.5	749.21	594.266
3	S039	xylA::IM035	350	0.1548	0	0.5	673.738	517.444

## Sheet: Figure 4
Replicate	Strain	Genotype	End Time (min)	Final OD600	IPTG (µM)	Xylose (%)	FL1 Fluorescence (MEFL)	sfGFP Fluorescence (MEFL)
1	S048	amyE::IM044	365	0.1799	0	0	190.126	7.22165
2	S048	amyE::IM044	345	0.1235	0	0	188.399	4.50567
3	S048	amyE::IM044	345	0.1213	0	0	185.993	15.5018
1	S048	amyE::IM044	365	0.1677	500	0	775.201	592.296
2	S048	amyE::IM044	345	0.1134	500	0	663.743	479.85
3	S048	amyE::IM044	345	0.1124	500	0	763.148	592.657
1	S049	amyE::IM045	395	0.1272	0	0	197.642	14.7377
2	S049	amyE::IM045	385	0.1265	0	0	197.749	13.8556
3	S049	amyE::IM045	360	0.1319	0	0	191.467	20.9762
1	S049	amyE::IM045	395	0.111	500	0	1716.29	1533.38
2	S049	amyE::IM045	385	0.1077	500	0	1526.9	1343.01
3	S049	amyE::IM045	360	0.1295	500	0	1702.78	1532.29
1	S051	amyE::TOM v0.2	375	0.1439	0	0	568.475	385.57
2	S051	amyE::TOM v0.2	360	0.1026	0	0	520.982	337.089
3	S051	amyE::TOM v0.2	360	0.1458	0	0	582.138	411.647
1	S051	amyE::TOM v0.2	375	0.1236	500	0	64095.7	63912.8
2	S051	amyE::TOM v0.2	360	0.0939	500	0	56631.3	56447.4
3	S051	amyE::TOM v0.2	360	0.1146	500	0	71833.4	71662.9

## Sheet: Figure 5
Replicate	CcaR Expression (MEFL)	CcaS Expression (MEFL)	660nm Light Intensity (µmol/(m^2*s))	520nm Light Intensity (µmol/(m^2*s))	Plate	Plate Array	Strain	Genotype	LPA	Row	Column	Xylose Concentration (%)	IPTG Concentration (µM)	FL1 Fluorescence (MEFL)	sfGFP Fluorescence (MEFL)	Event Rate (1/s)
1	537.026	68.7277	0	50	SMC9	PA1	S055 (CcaSR v0.2)	thrC::PPM v0.3, xylA::LSM v0.2, amyE::TOM v0.2	Tori	3	3	0.0105507	10.0396	29044.1	28907.8	315.203
2	537.026	68.7277	0	50	SMC10	PA1	S055 (CcaSR v0.2)	thrC::PPM v0.3, xylA::LSM v0.2, amyE::TOM v0.2	Tiffani	2	1	0.0105507	10.0396	33536.9	33396.6	266.023
3	537.026	68.7277	0	50	SMC12	PA1	S055 (CcaSR v0.2)	thrC::PPM v0.3, xylA::LSM v0.2, amyE::TOM v0.2	Tori	1	1	0.0105507	10.0396	30482	30348.3	443.101
1	537.026	68.7277	20	0	SMC10	PA1	S055 (CcaSR v0.2)	thrC::PPM v0.3, xylA::LSM v0.2, amyE::TOM v0.2	Sisko	3	1	0.0105507	10.0396	4519.25	4383	246.757
2	537.026	68.7277	20	0	SMC10	PA1	S055 (CcaSR v0.2)	thrC::PPM v0.3, xylA::LSM v0.2, amyE::TOM v0.2	Tiffani	2	5	0.0105507	10.0396	4554.68	4414.47	276.975
3	537.026	68.7277	20	0	SMC12	PA1	S055 (CcaSR v0.2)	thrC::PPM v0.3, xylA::LSM v0.2, amyE::TOM v0.2	Tori	1	5	0.0105507	10.0396	3337.96	3204.23	522.331
1	537.851	203.154	0	50	SMC4	PA1	S063 (CcaSR v1.0)	thrC::PPM v0.3, xylA::LSM v0.3a, amyE::TOM v0.2	Kirk	2	1	0.00917076	10.0499	89900.9	89769.5	415.446
2	537.851	203.154	0	50	SMC4	PA1	S063 (CcaSR v1.0)	thrC::PPM v0.3, xylA::LSM v0.3a, amyE::TOM v0.2	Janeway	2	2	0.00917076	10.0499	91534.7	91405.9	597.975
3	537.851	203.154	0	50	SMC3	PA1	S063 (CcaSR v1.0)	thrC::PPM v0.3, xylA::LSM v0.3a, amyE::TOM v0.2	Jennie	1	1	0.00917076	10.0499	127985	127842	353.712
1	537.851	203.154	20	0	SMC4	PA1	S063 (CcaSR v1.0)	thrC::PPM v0.3, xylA::LSM v0.3a, amyE::TOM v0.2	Kirk	2	3	0.00917076	10.0499	1321.69	1190.29	689.118
2	537.851	203.154	20	0	SMC4	PA1	S063 (CcaSR v1.0)	thrC::PPM v0.3, xylA::LSM v0.3a, amyE::TOM v0.2	Janeway	2	4	0.00917076	10.0499	1792.07	1663.24	1030.65
3	537.851	203.154	20	0	SMC4	PA1	S063 (CcaSR v1.0)	thrC::PPM v0.3, xylA::LSM v0.3a, amyE::TOM v0.2	Shannen	1	6	0.00917076	10.0499	1667.85	1524.75	550.706
1	537.851	203.154	0	50	SMC8	PA2	S064 (CcaSR v0.2-CcaSm10)	thrC::PPM v0.3, xylA::LSM v0.3b, amyE::TOM v0.2	Janeway	2	1	0.00917076	10.0499	66639.6	66508.2	617.895
2	537.851	203.154	0	50	SMC8	PA2	S064 (CcaSR v0.2-CcaSm10)	thrC::PPM v0.3, xylA::LSM v0.3b, amyE::TOM v0.2	Jennie	2	2	0.00917076	10.0499	51699.4	51570.6	383.577
3	537.851	203.154	0	50	SMC7	PA2	S064 (CcaSR v0.2-CcaSm10)	thrC::PPM v0.3, xylA::LSM v0.3b, amyE::TOM v0.2	Picard	1	1	0.00917076	10.0499	90541.5	90398.4	744.127
1	537.851	203.154	20	0	SMC8	PA2	S064 (CcaSR v0.2-CcaSm10)	thrC::PPM v0.3, xylA::LSM v0.3b, amyE::TOM v0.2	Janeway	2	3	0.00917076	10.0499	1065.78	934.386	922.745
2	537.851	203.154	20	0	SMC8	PA2	S064 (CcaSR v0.2-CcaSm10)	thrC::PPM v0.3, xylA::LSM v0.3b, amyE::TOM v0.2	Jennie	2	4	0.00917076	10.0499	1279.19	1150.36	803.898
3	537.851	203.154	20	0	SMC8	PA2	S064 (CcaSR v0.2-CcaSm10)	thrC::PPM v0.3, xylA::LSM v0.3b, amyE::TOM v0.2	Janeway	1	6	0.00917076	10.0499	1422.64	1279.54	1079.77

## Sheet: Figure 6B
Replicate	520nm Light Intensity (µmol/(m^2*s))	Plate	Plate Array	Strain	Genotype	LPA	Row	Column	FL1 Fluorescence (MEFL)	sfGFP Fluorescence (MEFL)	Event Rate (1/s)
1	0	SMC2	PA2	S063 (CcaSR v1.0)	thrC::PPM v0.3, xylA::LSM v0.3a, amyE::TOM v0.2	Tiffani	2	3	2157.28	2022.84	378.254
2	0	SMC3	PA2	S063 (CcaSR v1.0)	thrC::PPM v0.3, xylA::LSM v0.3a, amyE::TOM v0.2	Shannen	2	5	2225.1	2090.65	771.183
3	0	SMC3	PA2	S063 (CcaSR v1.0)	thrC::PPM v0.3, xylA::LSM v0.3a, amyE::TOM v0.2	Kirk	4	5	1923.16	1788.72	1043.29
1	0.1	SMC3	PA2	S063 (CcaSR v1.0)	thrC::PPM v0.3, xylA::LSM v0.3a, amyE::TOM v0.2	Kirk	1	4	2674.24	2539.79	356.816
2	0.1	SMC1	PA2	S063 (CcaSR v1.0)	thrC::PPM v0.3, xylA::LSM v0.3a, amyE::TOM v0.2	Sisko	4	6	1917.69	1783.25	628.421
3	0.1	SMC2	PA2	S063 (CcaSR v1.0)	thrC::PPM v0.3, xylA::LSM v0.3a, amyE::TOM v0.2	Tiffani	4	3	1941.19	1806.75	568.75
1	0.132642	SMC5	PA2	S063 (CcaSR v1.0)	thrC::PPM v0.3, xylA::LSM v0.3a, amyE::TOM v0.2	Tori	3	2	2750.23	2615.78	424.083
2	0.132642	SMC3	PA2	S063 (CcaSR v1.0)	thrC::PPM v0.3, xylA::LSM v0.3a, amyE::TOM v0.2	Shannen	2	2	2654.77	2520.32	671.682
3	0.132642	SMC5	PA2	S063 (CcaSR v1.0)	thrC::PPM v0.3, xylA::LSM v0.3a, amyE::TOM v0.2	Tori	4	6	1941.19	1806.75	310.472
1	0.175939	SMC3	PA2	S063 (CcaSR v1.0)	thrC::PPM v0.3, xylA::LSM v0.3a, amyE::TOM v0.2	Kirk	1	1	2649.38	2514.93	473.224
2	0.175939	SMC2	PA2	S063 (CcaSR v1.0)	thrC::PPM v0.3, xylA::LSM v0.3a, amyE::TOM v0.2	Tiffani	1	5	1935.59	1801.15	561.875
3	0.175939	SMC4	PA2	S063 (CcaSR v1.0)	thrC::PPM v0.3, xylA::LSM v0.3a, amyE::TOM v0.2	Picard	2	1	1977.77	1843.33	737.172
1	0.233368	SMC4	PA2	S063 (CcaSR v1.0)	thrC::PPM v0.3, xylA::LSM v0.3a, amyE::TOM v0.2	Janeway	3	4	3105.27	2970.82	383.333
2	0.233368	SMC5	PA2	S063 (CcaSR v1.0)	thrC::PPM v0.3, xylA::LSM v0.3a, amyE::TOM v0.2	Tori	1	4	2755.3	2620.86	851.176
3	0.233368	SMC4	PA2	S063 (CcaSR v1.0)	thrC::PPM v0.3, xylA::LSM v0.3a, amyE::TOM v0.2	Picard	3	1	1656.37	1521.93	511.972
1	0.309544	SMC2	PA2	S063 (CcaSR v1.0)	thrC::PPM v0.3, xylA::LSM v0.3a, amyE::TOM v0.2	Tiffani	1	3	3539.04	3404.6	353.317
2	0.309544	SMC2	PA2	S063 (CcaSR v1.0)	thrC::PPM v0.3, xylA::LSM v0.3a, amyE::TOM v0.2	Tiffani	3	5	3109.08	2974.64	677.83
3	0.309544	SMC1	PA2	S063 (CcaSR v1.0)	thrC::PPM v0.3, xylA::LSM v0.3a, amyE::TOM v0.2	Jennie	3	4	2691.19	2556.74	1027.29
1	0.410584	SMC1	PA2	S063 (CcaSR v1.0)	thrC::PPM v0.3, xylA::LSM v0.3a, amyE::TOM v0.2	Sisko	2	4	4469.82	4335.38	383.583
2	0.410584	SMC5	PA2	S063 (CcaSR v1.0)	thrC::PPM v0.3, xylA::LSM v0.3a, amyE::TOM v0.2	Tori	4	4	3641.15	3506.7	554.615
3	0.410584	SMC1	PA2	S063 (CcaSR v1.0)	thrC::PPM v0.3, xylA::LSM v0.3a, amyE::TOM v0.2	Jennie	1	6	2872.89	2738.44	637.982
1	0.544606	SMC3	PA2	S063 (CcaSR v1.0)	thrC::PPM v0.3, xylA::LSM v0.3a, amyE::TOM v0.2	Kirk	1	3	5592.92	5458.48	404.746
2	0.544606	SMC4	PA2	S063 (CcaSR v1.0)	thrC::PPM v0.3, xylA::LSM v0.3a, amyE::TOM v0.2	Kirk	4	1	3051.83	2917.39	707.921
3	0.544606	SMC4	PA2	S063 (CcaSR v1.0)	thrC::PPM v0.3, xylA::LSM v0.3a, amyE::TOM v0.2	Picard	2	4	3398.47	3264.02	1111.25
1	0.722376	SMC2	PA2	S063 (CcaSR v1.0)	thrC::PPM v0.3, xylA::LSM v0.3a, amyE::TOM v0.2	Tiffani	1	6	6494.38	6359.94	275.096
2	0.722376	SMC3	PA2	S063 (CcaSR v1.0)	thrC::PPM v0.3, xylA::LSM v0.3a, amyE::TOM v0.2	Shannen	2	6	5531.5	5397.05	616.379
3	0.722376	SMC3	PA2	S063 (CcaSR v1.0)	thrC::PPM v0.3, xylA::LSM v0.3a, amyE::TOM v0.2	Kirk	3	1	2474.35	2339.91	849.302
1	0.958172	SMC3	PA2	S063 (CcaSR v1.0)	thrC::PPM v0.3, xylA::LSM v0.3a, amyE::TOM v0.2	Kirk	3	6	12962.7	12828.3	287.692
2	0.958172	SMC4	PA2	S063 (CcaSR v1.0)	thrC::PPM v0.3, xylA::LSM v0.3a, amyE::TOM v0.2	Kirk	3	4	7657.56	7523.12	638.661
3	0.958172	SMC4	PA2	S063 (CcaSR v1.0)	thrC::PPM v0.3, xylA::LSM v0.3a, amyE::TOM v0.2	Picard	3	2	4413.5	4279.05	868.333
1	1.27094	SMC2	PA2	S063 (CcaSR v1.0)	thrC::PPM v0.3, xylA::LSM v0.3a, amyE::TOM v0.2	Tiffani	4	5	15625	15490.5	360.152
2	1.27094	SMC1	PA2	S063 (CcaSR v1.0)	thrC::PPM v0.3, xylA::LSM v0.3a, amyE::TOM v0.2	Sisko	3	3	11208.6	11074.2	556.047
3	1.27094	SMC5	PA2	S063 (CcaSR v1.0)	thrC::PPM v0.3, xylA::LSM v0.3a, amyE::TOM v0.2	Tori	2	6	9757.45	9623.01	116.705
1	1.68579	SMC4	PA2	S063 (CcaSR v1.0)	thrC::PPM v0.3, xylA::LSM v0.3a, amyE::TOM v0.2	Janeway	3	3	23566.3	23431.9	328.657
2	1.68579	SMC1	PA2	S063 (CcaSR v1.0)	thrC::PPM v0.3, xylA::LSM v0.3a, amyE::TOM v0.2	Sisko	2	2	19393.5	19259	575.04
3	1.68579	SMC3	PA2	S063 (CcaSR v1.0)	thrC::PPM v0.3, xylA::LSM v0.3a, amyE::TOM v0.2	Kirk	4	1	7038.2	6903.76	890.366
1	2.23607	SMC2	PA2	S063 (CcaSR v1.0)	thrC::PPM v0.3, xylA::LSM v0.3a, amyE::TOM v0.2	Tiffani	4	4	36896.8	36762.4	319.687
2	2.23607	SMC4	PA2	S063 (CcaSR v1.0)	thrC::PPM v0.3, xylA::LSM v0.3a, amyE::TOM v0.2	Kirk	2	3	25156.7	25022.3	627.807
3	2.23607	SMC5	PA2	S063 (CcaSR v1.0)	thrC::PPM v0.3, xylA::LSM v0.3a, amyE::TOM v0.2	Tori	2	1	11815.2	11680.7	252.222
1	2.96596	SMC1	PA2	S063 (CcaSR v1.0)	thrC::PPM v0.3, xylA::LSM v0.3a, amyE::TOM v0.2	Sisko	2	2	65837.4	65703	248.362
2	2.96596	SMC4	PA2	S063 (CcaSR v1.0)	thrC::PPM v0.3, xylA::LSM v0.3a, amyE::TOM v0.2	Kirk	4	2	29189.4	29054.9	554.264
3	2.96596	SMC4	PA2	S063 (CcaSR v1.0)	thrC::PPM v0.3, xylA::LSM v0.3a, amyE::TOM v0.2	Picard	1	1	23904.5	23770	751.753
1	3.9341	SMC1	PA2	S063 (CcaSR v1.0)	thrC::PPM v0.3, xylA::LSM v0.3a, amyE::TOM v0.2	Sisko	3	3	77166.4	77031.9	247.292
2	3.9341	SMC3	PA2	S063 (CcaSR v1.0)	thrC::PPM v0.3, xylA::LSM v0.3a, amyE::TOM v0.2	Shannen	3	4	50975.8	50841.3	582.893
3	3.9341	SMC2	PA2	S063 (CcaSR v1.0)	thrC::PPM v0.3, xylA::LSM v0.3a, amyE::TOM v0.2	Tiffani	2	5	34081.2	33946.8	303.458
1	5.21827	SMC4	PA2	S063 (CcaSR v1.0)	thrC::PPM v0.3, xylA::LSM v0.3a, amyE::TOM v0.2	Janeway	3	1	80855.4	80721	289.796
2	5.21827	SMC2	PA2	S063 (CcaSR v1.0)	thrC::PPM v0.3, xylA::LSM v0.3a, amyE::TOM v0.2	Tiffani	4	4	64306.5	64172.1	598
3	5.21827	SMC3	PA2	S063 (CcaSR v1.0)	thrC::PPM v0.3, xylA::LSM v0.3a, amyE::TOM v0.2	Kirk	2	6	34723.4	34588.9	520.929
1	6.92161	SMC2	PA2	S063 (CcaSR v1.0)	thrC::PPM v0.3, xylA::LSM v0.3a, amyE::TOM v0.2	Tiffani	3	2	106008	105874	222.586
2	6.92161	SMC5	PA2	S063 (CcaSR v1.0)	thrC::PPM v0.3, xylA::LSM v0.3a, amyE::TOM v0.2	Tori	1	3	71227.4	71093	497.448
3	6.92161	SMC1	PA2	S063 (CcaSR v1.0)	thrC::PPM v0.3, xylA::LSM v0.3a, amyE::TOM v0.2	Jennie	4	2	56945.8	56811.3	801.209
1	9.18094	SMC4	PA2	S063 (CcaSR v1.0)	thrC::PPM v0.3, xylA::LSM v0.3a, amyE::TOM v0.2	Janeway	1	2	124249	124115	359.594
2	9.18094	SMC5	PA2	S063 (CcaSR v1.0)	thrC::PPM v0.3, xylA::LSM v0.3a, amyE::TOM v0.2	Tori	4	1	81123.5	80989	400.955
3	9.18094	SMC3	PA2	S063 (CcaSR v1.0)	thrC::PPM v0.3, xylA::LSM v0.3a, amyE::TOM v0.2	Kirk	4	2	62516.8	62382.4	727.9
1	12.1778	SMC4	PA2	S063 (CcaSR v1.0)	thrC::PPM v0.3, xylA::LSM v0.3a, amyE::TOM v0.2	Janeway	2	3	123094	122960	260
2	12.1778	SMC3	PA2	S063 (CcaSR v1.0)	thrC::PPM v0.3, xylA::LSM v0.3a, amyE::TOM v0.2	Shannen	2	3	103294	103159	459.29
3	12.1778	SMC2	PA2	S063 (CcaSR v1.0)	thrC::PPM v0.3, xylA::LSM v0.3a, amyE::TOM v0.2	Tiffani	3	3	63694.8	63560.4	425.614
1	16.1528	SMC4	PA2	S063 (CcaSR v1.0)	thrC::PPM v0.3, xylA::LSM v0.3a, amyE::TOM v0.2	Janeway	2	1	127780	127645	230.391
2	16.1528	SMC1	PA2	S063 (CcaSR v1.0)	thrC::PPM v0.3, xylA::LSM v0.3a, amyE::TOM v0.2	Sisko	1	3	110236	110101	409.133
3	16.1528	SMC4	PA2	S063 (CcaSR v1.0)	thrC::PPM v0.3, xylA::LSM v0.3a, amyE::TOM v0.2	Picard	3	5	69926.2	69791.7	640.351
1	21.4254	SMC2	PA2	S063 (CcaSR v1.0)	thrC::PPM v0.3, xylA::LSM v0.3a, amyE::TOM v0.2	Tiffani	4	1	124249	124115	209.263
2	21.4254	SMC1	PA2	S063 (CcaSR v1.0)	thrC::PPM v0.3, xylA::LSM v0.3a, amyE::TOM v0.2	Sisko	3	4	113352	113218	386.595
3	21.4254	SMC5	PA2	S063 (CcaSR v1.0)	thrC::PPM v0.3, xylA::LSM v0.3a, amyE::TOM v0.2	Tori	4	3	73266.9	73132.4	378.802
1	28.419	SMC5	PA2	S063 (CcaSR v1.0)	thrC::PPM v0.3, xylA::LSM v0.3a, amyE::TOM v0.2	Tori	4	6	132644	132509	198.858
2	28.419	SMC4	PA2	S063 (CcaSR v1.0)	thrC::PPM v0.3, xylA::LSM v0.3a, amyE::TOM v0.2	Kirk	1	5	111265	111131	467.19
3	28.419	SMC1	PA2	S063 (CcaSR v1.0)	thrC::PPM v0.3, xylA::LSM v0.3a, amyE::TOM v0.2	Jennie	1	5	103973	103839	520.146
1	37.6955	SMC1	PA2	S063 (CcaSR v1.0)	thrC::PPM v0.3, xylA::LSM v0.3a, amyE::TOM v0.2	Sisko	4	3	135145	135010	189.599
2	37.6955	SMC5	PA2	S063 (CcaSR v1.0)	thrC::PPM v0.3, xylA::LSM v0.3a, amyE::TOM v0.2	Tori	2	2	101392	101257	477.02
3	37.6955	SMC5	PA2	S063 (CcaSR v1.0)	thrC::PPM v0.3, xylA::LSM v0.3a, amyE::TOM v0.2	Tori	1	2	79687.4	79553	256.738
1	50	SMC1	PA2	S063 (CcaSR v1.0)	thrC::PPM v0.3, xylA::LSM v0.3a, amyE::TOM v0.2	Sisko	4	2	112118	111984	227.668
2	50	SMC3	PA2	S063 (CcaSR v1.0)	thrC::PPM v0.3, xylA::LSM v0.3a, amyE::TOM v0.2	Shannen	3	6	116557	116422	455.064
3	50	SMC3	PA2	S063 (CcaSR v1.0)	thrC::PPM v0.3, xylA::LSM v0.3a, amyE::TOM v0.2	Kirk	1	5	87483.4	87348.9	644.956

## Sheet: Figure 6C
Replicate	Time (min)	Plate	Plate Array	Strain	Genotype	LPA	Row	Column	FL1 Fluorescence (MEFL)	sfGFP Fluorescence (MEFL)	Event Rate (1/s)
1	0	SMC4	PA2	S063 (CcaSR v1.0)	thrC::PPM v0.3, xylA::LSM v0.3a, amyE::TOM v0.2	Janeway	2	5	1630.13	1495.68	474.2
2	0	SMC5	PA2	S063 (CcaSR v1.0)	thrC::PPM v0.3, xylA::LSM v0.3a, amyE::TOM v0.2	Tori	2	1	1899.95	1765.51	558.76
3	0	SMC5	PA2	S063 (CcaSR v1.0)	thrC::PPM v0.3, xylA::LSM v0.3a, amyE::TOM v0.2	Tori	3	5	1640.98	1506.54	448.457
1	2	SMC5	PA2	S063 (CcaSR v1.0)	thrC::PPM v0.3, xylA::LSM v0.3a, amyE::TOM v0.2	Tori	3	4	2058.86	1924.41	472.829
2	2	SMC3	PA2	S063 (CcaSR v1.0)	thrC::PPM v0.3, xylA::LSM v0.3a, amyE::TOM v0.2	Shannen	1	2	2027.65	1893.2	698.835
3	2	SMC2	PA2	S063 (CcaSR v1.0)	thrC::PPM v0.3, xylA::LSM v0.3a, amyE::TOM v0.2	Tiffani	1	2	1656.37	1521.93	290.28
1	4	SMC4	PA2	S063 (CcaSR v1.0)	thrC::PPM v0.3, xylA::LSM v0.3a, amyE::TOM v0.2	Janeway	4	1	1470.97	1336.53	532.687
2	4	SMC5	PA2	S063 (CcaSR v1.0)	thrC::PPM v0.3, xylA::LSM v0.3a, amyE::TOM v0.2	Tori	3	4	1953.66	1819.22	846.824
3	4	SMC5	PA2	S063 (CcaSR v1.0)	thrC::PPM v0.3, xylA::LSM v0.3a, amyE::TOM v0.2	Tori	4	1	1494.75	1360.31	278.506
1	6	SMC5	PA2	S063 (CcaSR v1.0)	thrC::PPM v0.3, xylA::LSM v0.3a, amyE::TOM v0.2	Tori	1	4	1910.63	1776.19	532.444
2	6	SMC5	PA2	S063 (CcaSR v1.0)	thrC::PPM v0.3, xylA::LSM v0.3a, amyE::TOM v0.2	Tori	2	3	1899.95	1765.51	842.209
3	6	SMC5	PA2	S063 (CcaSR v1.0)	thrC::PPM v0.3, xylA::LSM v0.3a, amyE::TOM v0.2	Tori	2	2	1703.41	1568.96	356.373
1	8	SMC1	PA2	S063 (CcaSR v1.0)	thrC::PPM v0.3, xylA::LSM v0.3a, amyE::TOM v0.2	Sisko	1	3	2435.78	2301.33	382.287
2	8	SMC4	PA2	S063 (CcaSR v1.0)	thrC::PPM v0.3, xylA::LSM v0.3a, amyE::TOM v0.2	Kirk	1	4	2143.91	2009.46	891.875
3	8	SMC1	PA2	S063 (CcaSR v1.0)	thrC::PPM v0.3, xylA::LSM v0.3a, amyE::TOM v0.2	Jennie	2	4	2033.93	1899.49	1216.33
1	10	SMC4	PA2	S063 (CcaSR v1.0)	thrC::PPM v0.3, xylA::LSM v0.3a, amyE::TOM v0.2	Janeway	4	6	2260.42	2125.97	429.759
2	10	SMC3	PA2	S063 (CcaSR v1.0)	thrC::PPM v0.3, xylA::LSM v0.3a, amyE::TOM v0.2	Shannen	3	2	2027.65	1893.2	832.907
3	10	SMC5	PA2	S063 (CcaSR v1.0)	thrC::PPM v0.3, xylA::LSM v0.3a, amyE::TOM v0.2	Tori	3	3	1610.64	1476.19	523.261
1	15	SMC4	PA2	S063 (CcaSR v1.0)	thrC::PPM v0.3, xylA::LSM v0.3a, amyE::TOM v0.2	Janeway	1	5	2828.37	2693.93	440.311
2	15	SMC1	PA2	S063 (CcaSR v1.0)	thrC::PPM v0.3, xylA::LSM v0.3a, amyE::TOM v0.2	Sisko	2	1	2581.78	2447.34	749.271
3	15	SMC4	PA2	S063 (CcaSR v1.0)	thrC::PPM v0.3, xylA::LSM v0.3a, amyE::TOM v0.2	Picard	3	6	1959.4	1824.95	695.905
1	20	SMC1	PA2	S063 (CcaSR v1.0)	thrC::PPM v0.3, xylA::LSM v0.3a, amyE::TOM v0.2	Sisko	2	3	3506.14	3371.7	406.989
2	20	SMC4	PA2	S063 (CcaSR v1.0)	thrC::PPM v0.3, xylA::LSM v0.3a, amyE::TOM v0.2	Kirk	3	2	3023.61	2889.16	804.27
3	20	SMC4	PA2	S063 (CcaSR v1.0)	thrC::PPM v0.3, xylA::LSM v0.3a, amyE::TOM v0.2	Picard	1	6	2641.42	2506.97	668.807
1	25	SMC3	PA2	S063 (CcaSR v1.0)	thrC::PPM v0.3, xylA::LSM v0.3a, amyE::TOM v0.2	Kirk	3	4	4265.89	4131.44	519.203
2	25	SMC3	PA2	S063 (CcaSR v1.0)	thrC::PPM v0.3, xylA::LSM v0.3a, amyE::TOM v0.2	Shannen	3	3	3779.04	3644.59	749.479
3	25	SMC5	PA2	S063 (CcaSR v1.0)	thrC::PPM v0.3, xylA::LSM v0.3a, amyE::TOM v0.2	Tori	1	1	2767.61	2633.16	264.635
1	30	SMC5	PA2	S063 (CcaSR v1.0)	thrC::PPM v0.3, xylA::LSM v0.3a, amyE::TOM v0.2	Tori	4	4	5645.4	5510.96	448.5
2	30	SMC1	PA2	S063 (CcaSR v1.0)	thrC::PPM v0.3, xylA::LSM v0.3a, amyE::TOM v0.2	Sisko	2	5	6538.6	6404.15	694.327
3	30	SMC3	PA2	S063 (CcaSR v1.0)	thrC::PPM v0.3, xylA::LSM v0.3a, amyE::TOM v0.2	Kirk	2	3	6471.12	6336.68	1056.38
1	35	SMC3	PA2	S063 (CcaSR v1.0)	thrC::PPM v0.3, xylA::LSM v0.3a, amyE::TOM v0.2	Kirk	2	4	9005.43	8870.99	498.542
2	35	SMC3	PA2	S063 (CcaSR v1.0)	thrC::PPM v0.3, xylA::LSM v0.3a, amyE::TOM v0.2	Shannen	1	4	9933.19	9798.75	759.158
3	35	SMC2	PA2	S063 (CcaSR v1.0)	thrC::PPM v0.3, xylA::LSM v0.3a, amyE::TOM v0.2	Tiffani	3	6	7170.82	7036.37	522.59
1	40	SMC3	PA2	S063 (CcaSR v1.0)	thrC::PPM v0.3, xylA::LSM v0.3a, amyE::TOM v0.2	Kirk	3	3	12142.3	12007.9	536.493
2	40	SMC5	PA2	S063 (CcaSR v1.0)	thrC::PPM v0.3, xylA::LSM v0.3a, amyE::TOM v0.2	Tori	2	4	11741.7	11607.2	880.61
3	40	SMC4	PA2	S063 (CcaSR v1.0)	thrC::PPM v0.3, xylA::LSM v0.3a, amyE::TOM v0.2	Picard	1	2	10712	10577.6	827.614
1	50	SMC4	PA2	S063 (CcaSR v1.0)	thrC::PPM v0.3, xylA::LSM v0.3a, amyE::TOM v0.2	Janeway	2	4	23566.3	23431.9	514.173
2	50	SMC4	PA2	S063 (CcaSR v1.0)	thrC::PPM v0.3, xylA::LSM v0.3a, amyE::TOM v0.2	Kirk	1	1	22712.3	22577.9	830.235
3	50	SMC5	PA2	S063 (CcaSR v1.0)	thrC::PPM v0.3, xylA::LSM v0.3a, amyE::TOM v0.2	Tori	1	5	16002.1	15867.6	223.015
1	60	SMC1	PA2	S063 (CcaSR v1.0)	thrC::PPM v0.3, xylA::LSM v0.3a, amyE::TOM v0.2	Sisko	2	5	32984.9	32850.4	415.376
2	60	SMC1	PA2	S063 (CcaSR v1.0)	thrC::PPM v0.3, xylA::LSM v0.3a, amyE::TOM v0.2	Sisko	1	5	32031.8	31897.3	694.327
3	60	SMC1	PA2	S063 (CcaSR v1.0)	thrC::PPM v0.3, xylA::LSM v0.3a, amyE::TOM v0.2	Jennie	4	4	30470	30335.5	1141.41
1	70	SMC5	PA2	S063 (CcaSR v1.0)	thrC::PPM v0.3, xylA::LSM v0.3a, amyE::TOM v0.2	Tori	4	3	38301.3	38166.9	471.776
2	70	SMC1	PA2	S063 (CcaSR v1.0)	thrC::PPM v0.3, xylA::LSM v0.3a, amyE::TOM v0.2	Sisko	3	1	34503.8	34369.3	622.957
3	70	SMC2	PA2	S063 (CcaSR v1.0)	thrC::PPM v0.3, xylA::LSM v0.3a, amyE::TOM v0.2	Tiffani	3	1	28146.3	28011.9	395.978
1	80	SMC2	PA2	S063 (CcaSR v1.0)	thrC::PPM v0.3, xylA::LSM v0.3a, amyE::TOM v0.2	Tiffani	2	1	45313.3	45178.8	385.645
2	80	SMC1	PA2	S063 (CcaSR v1.0)	thrC::PPM v0.3, xylA::LSM v0.3a, amyE::TOM v0.2	Sisko	4	1	33868.4	33734	654.909
3	80	SMC1	PA2	S063 (CcaSR v1.0)	thrC::PPM v0.3, xylA::LSM v0.3a, amyE::TOM v0.2	Jennie	3	2	45517.2	45382.8	1131.72
1	90	SMC3	PA2	S063 (CcaSR v1.0)	thrC::PPM v0.3, xylA::LSM v0.3a, amyE::TOM v0.2	Kirk	1	2	56171.7	56037.3	427.5
2	90	SMC4	PA2	S063 (CcaSR v1.0)	thrC::PPM v0.3, xylA::LSM v0.3a, amyE::TOM v0.2	Kirk	1	6	47765.5	47631	681.238
3	90	SMC4	PA2	S063 (CcaSR v1.0)	thrC::PPM v0.3, xylA::LSM v0.3a, amyE::TOM v0.2	Picard	1	5	45517.2	45382.8	869.524
1	120	SMC1	PA2	S063 (CcaSR v1.0)	thrC::PPM v0.3, xylA::LSM v0.3a, amyE::TOM v0.2	Sisko	3	5	84720.8	84586.3	414.913
2	120	SMC2	PA2	S063 (CcaSR v1.0)	thrC::PPM v0.3, xylA::LSM v0.3a, amyE::TOM v0.2	Tiffani	4	5	54401.8	54267.4	508.099
3	120	SMC3	PA2	S063 (CcaSR v1.0)	thrC::PPM v0.3, xylA::LSM v0.3a, amyE::TOM v0.2	Kirk	2	1	53844.3	53709.9	1087.46
1	150	SMC5	PA2	S063 (CcaSR v1.0)	thrC::PPM v0.3, xylA::LSM v0.3a, amyE::TOM v0.2	Tori	4	2	79359.1	79224.6	368.821
2	150	SMC5	PA2	S063 (CcaSR v1.0)	thrC::PPM v0.3, xylA::LSM v0.3a, amyE::TOM v0.2	Tori	3	3	71892.4	71758	641.875
3	150	SMC4	PA2	S063 (CcaSR v1.0)	thrC::PPM v0.3, xylA::LSM v0.3a, amyE::TOM v0.2	Picard	1	3	58018.8	57884.3	871.098
1	180	SMC5	PA2	S063 (CcaSR v1.0)	thrC::PPM v0.3, xylA::LSM v0.3a, amyE::TOM v0.2	Tori	1	3	87945.7	87811.3	434.398
2	180	SMC3	PA2	S063 (CcaSR v1.0)	thrC::PPM v0.3, xylA::LSM v0.3a, amyE::TOM v0.2	Shannen	4	1	78893.2	78758.7	658.349
3	180	SMC4	PA2	S063 (CcaSR v1.0)	thrC::PPM v0.3, xylA::LSM v0.3a, amyE::TOM v0.2	Picard	4	2	56945.8	56811.3	900.25
1	210	SMC2	PA2	S063 (CcaSR v1.0)	thrC::PPM v0.3, xylA::LSM v0.3a, amyE::TOM v0.2	Tiffani	3	6	120816	120682	392.295
2	210	SMC1	PA2	S063 (CcaSR v1.0)	thrC::PPM v0.3, xylA::LSM v0.3a, amyE::TOM v0.2	Sisko	1	4	99524.7	99390.2	613.59
3	210	SMC1	PA2	S063 (CcaSR v1.0)	thrC::PPM v0.3, xylA::LSM v0.3a, amyE::TOM v0.2	Jennie	1	3	85067.7	84933.3	899.012
1	240	SMC5	PA2	S063 (CcaSR v1.0)	thrC::PPM v0.3, xylA::LSM v0.3a, amyE::TOM v0.2	Tori	2	6	113170	113036	252.553
2	240	SMC2	PA2	S063 (CcaSR v1.0)	thrC::PPM v0.3, xylA::LSM v0.3a, amyE::TOM v0.2	Tiffani	1	3	99524.7	99390.2	584.553
3	240	SMC4	PA2	S063 (CcaSR v1.0)	thrC::PPM v0.3, xylA::LSM v0.3a, amyE::TOM v0.2	Picard	2	3	67995.3	67860.9	973.333
1	270	SMC5	PA2	S063 (CcaSR v1.0)	thrC::PPM v0.3, xylA::LSM v0.3a, amyE::TOM v0.2	Tori	1	1	116386	116251	403.352
2	270	SMC3	PA2	S063 (CcaSR v1.0)	thrC::PPM v0.3, xylA::LSM v0.3a, amyE::TOM v0.2	Shannen	1	6	108206	108072	558.062
3	270	SMC5	PA2	S063 (CcaSR v1.0)	thrC::PPM v0.3, xylA::LSM v0.3a, amyE::TOM v0.2	Tori	4	5	73266.9	73132.4	418.678
1	300	SMC3	PA2	S063 (CcaSR v1.0)	thrC::PPM v0.3, xylA::LSM v0.3a, amyE::TOM v0.2	Kirk	1	5	125415	125281	312.588
2	300	SMC5	PA2	S063 (CcaSR v1.0)	thrC::PPM v0.3, xylA::LSM v0.3a, amyE::TOM v0.2	Tori	3	6	98604.2	98469.7	502.587
3	300	SMC2	PA2	S063 (CcaSR v1.0)	thrC::PPM v0.3, xylA::LSM v0.3a, amyE::TOM v0.2	Tiffani	4	5	83494.5	83360	352.718

## Sheet: Figure 6D
Replicate	Time (min)	Plate	Plate Array	Strain	Genotype	LPA	Row	Column	FL1 Fluorescence (MEFL)	sfGFP Fluorescence (MEFL)	Event Rate (1/s)
1	0	SMC2	PA2	S063 (CcaSR v1.0)	thrC::PPM v0.3, xylA::LSM v0.3a, amyE::TOM v0.2	Tiffani	1	2	124249	124115	182.28
2	0	SMC2	PA2	S063 (CcaSR v1.0)	thrC::PPM v0.3, xylA::LSM v0.3a, amyE::TOM v0.2	Tiffani	4	6	108206	108072	365.707
3	0	SMC4	PA2	S063 (CcaSR v1.0)	thrC::PPM v0.3, xylA::LSM v0.3a, amyE::TOM v0.2	Picard	2	5	89131.8	88997.4	578.095
1	2	SMC4	PA2	S063 (CcaSR v1.0)	thrC::PPM v0.3, xylA::LSM v0.3a, amyE::TOM v0.2	Janeway	1	6	119693	119559	247.098
2	2	SMC5	PA2	S063 (CcaSR v1.0)	thrC::PPM v0.3, xylA::LSM v0.3a, amyE::TOM v0.2	Tori	2	6	106214	106079	300.126
3	2	SMC4	PA2	S063 (CcaSR v1.0)	thrC::PPM v0.3, xylA::LSM v0.3a, amyE::TOM v0.2	Picard	4	5	87483.4	87348.9	620.855
1	4	SMC5	PA2	S063 (CcaSR v1.0)	thrC::PPM v0.3, xylA::LSM v0.3a, amyE::TOM v0.2	Tori	2	2	128979	128844	239.254
2	4	SMC2	PA2	S063 (CcaSR v1.0)	thrC::PPM v0.3, xylA::LSM v0.3a, amyE::TOM v0.2	Tiffani	4	3	107205	107071	437.134
3	4	SMC3	PA2	S063 (CcaSR v1.0)	thrC::PPM v0.3, xylA::LSM v0.3a, amyE::TOM v0.2	Kirk	1	2	85067.7	84933.3	510.357
1	6	SMC5	PA2	S063 (CcaSR v1.0)	thrC::PPM v0.3, xylA::LSM v0.3a, amyE::TOM v0.2	Tori	4	1	118580	118446	209.589
2	6	SMC2	PA2	S063 (CcaSR v1.0)	thrC::PPM v0.3, xylA::LSM v0.3a, amyE::TOM v0.2	Tiffani	3	4	114410	114276	432.711
3	6	SMC3	PA2	S063 (CcaSR v1.0)	thrC::PPM v0.3, xylA::LSM v0.3a, amyE::TOM v0.2	Kirk	1	3	94265.8	94131.3	617.288
1	8	SMC3	PA2	S063 (CcaSR v1.0)	thrC::PPM v0.3, xylA::LSM v0.3a, amyE::TOM v0.2	Kirk	4	4	130189	130055	241.871
2	8	SMC2	PA2	S063 (CcaSR v1.0)	thrC::PPM v0.3, xylA::LSM v0.3a, amyE::TOM v0.2	Tiffani	2	4	114410	114276	499.301
3	8	SMC3	PA2	S063 (CcaSR v1.0)	thrC::PPM v0.3, xylA::LSM v0.3a, amyE::TOM v0.2	Kirk	1	1	76054	75919.5	522.302
1	10	SMC5	PA2	S063 (CcaSR v1.0)	thrC::PPM v0.3, xylA::LSM v0.3a, amyE::TOM v0.2	Tori	2	3	137693	137559	239.53
2	10	SMC3	PA2	S063 (CcaSR v1.0)	thrC::PPM v0.3, xylA::LSM v0.3a, amyE::TOM v0.2	Shannen	3	1	101392	101257	404.602
3	10	SMC1	PA2	S063 (CcaSR v1.0)	thrC::PPM v0.3, xylA::LSM v0.3a, amyE::TOM v0.2	Jennie	4	1	90811.3	90676.8	639.737
1	15	SMC3	PA2	S063 (CcaSR v1.0)	thrC::PPM v0.3, xylA::LSM v0.3a, amyE::TOM v0.2	Kirk	3	2	109020	108886	276.55
2	15	SMC5	PA2	S063 (CcaSR v1.0)	thrC::PPM v0.3, xylA::LSM v0.3a, amyE::TOM v0.2	Tori	4	3	106214	106079	440.061
3	15	SMC5	PA2	S063 (CcaSR v1.0)	thrC::PPM v0.3, xylA::LSM v0.3a, amyE::TOM v0.2	Tori	1	4	84277.4	84143	199.522
1	20	SMC1	PA2	S063 (CcaSR v1.0)	thrC::PPM v0.3, xylA::LSM v0.3a, amyE::TOM v0.2	Sisko	1	4	142934	142800	204.986
2	20	SMC2	PA2	S063 (CcaSR v1.0)	thrC::PPM v0.3, xylA::LSM v0.3a, amyE::TOM v0.2	Tiffani	2	1	110236	110101	374.526
3	20	SMC4	PA2	S063 (CcaSR v1.0)	thrC::PPM v0.3, xylA::LSM v0.3a, amyE::TOM v0.2	Picard	2	6	81950.3	81815.9	413.182
1	25	SMC4	PA2	S063 (CcaSR v1.0)	thrC::PPM v0.3, xylA::LSM v0.3a, amyE::TOM v0.2	Janeway	1	3	132644	132509	310.218
2	25	SMC5	PA2	S063 (CcaSR v1.0)	thrC::PPM v0.3, xylA::LSM v0.3a, amyE::TOM v0.2	Tori	3	5	101392	101257	373.333
3	25	SMC1	PA2	S063 (CcaSR v1.0)	thrC::PPM v0.3, xylA::LSM v0.3a, amyE::TOM v0.2	Jennie	2	5	99695.5	99561.1	574.4
1	30	SMC2	PA2	S063 (CcaSR v1.0)	thrC::PPM v0.3, xylA::LSM v0.3a, amyE::TOM v0.2	Tiffani	4	6	136413	136279	203.02
2	30	SMC1	PA2	S063 (CcaSR v1.0)	thrC::PPM v0.3, xylA::LSM v0.3a, amyE::TOM v0.2	Sisko	3	5	115479	115344	381.667
3	30	SMC5	PA2	S063 (CcaSR v1.0)	thrC::PPM v0.3, xylA::LSM v0.3a, amyE::TOM v0.2	Tori	1	3	75347.4	75213	239.164
1	35	SMC1	PA2	S063 (CcaSR v1.0)	thrC::PPM v0.3, xylA::LSM v0.3a, amyE::TOM v0.2	Sisko	1	2	120816	120682	182.667
2	35	SMC3	PA2	S063 (CcaSR v1.0)	thrC::PPM v0.3, xylA::LSM v0.3a, amyE::TOM v0.2	Shannen	1	1	95006.3	94871.9	448.447
3	35	SMC2	PA2	S063 (CcaSR v1.0)	thrC::PPM v0.3, xylA::LSM v0.3a, amyE::TOM v0.2	Tiffani	4	4	75347.4	75213	421.919
1	40	SMC3	PA2	S063 (CcaSR v1.0)	thrC::PPM v0.3, xylA::LSM v0.3a, amyE::TOM v0.2	Kirk	2	1	119693	119559	268.045
2	40	SMC4	PA2	S063 (CcaSR v1.0)	thrC::PPM v0.3, xylA::LSM v0.3a, amyE::TOM v0.2	Kirk	2	2	100454	100319	453.291
3	40	SMC3	PA2	S063 (CcaSR v1.0)	thrC::PPM v0.3, xylA::LSM v0.3a, amyE::TOM v0.2	Kirk	3	5	71911.9	71777.4	547.97
1	50	SMC5	PA2	S063 (CcaSR v1.0)	thrC::PPM v0.3, xylA::LSM v0.3a, amyE::TOM v0.2	Tori	1	6	108007	107872	211.935
2	50	SMC4	PA2	S063 (CcaSR v1.0)	thrC::PPM v0.3, xylA::LSM v0.3a, amyE::TOM v0.2	Kirk	4	5	85774.9	85640.5	423.988
3	50	SMC4	PA2	S063 (CcaSR v1.0)	thrC::PPM v0.3, xylA::LSM v0.3a, amyE::TOM v0.2	Picard	4	4	60225.8	60091.4	688.396
1	60	SMC2	PA2	S063 (CcaSR v1.0)	thrC::PPM v0.3, xylA::LSM v0.3a, amyE::TOM v0.2	Tiffani	3	5	105022	104888	177.413
2	60	SMC1	PA2	S063 (CcaSR v1.0)	thrC::PPM v0.3, xylA::LSM v0.3a, amyE::TOM v0.2	Sisko	4	4	83416.8	83282.3	427.024
3	60	SMC5	PA2	S063 (CcaSR v1.0)	thrC::PPM v0.3, xylA::LSM v0.3a, amyE::TOM v0.2	Tori	3	2	45094.3	44959.9	376.269
1	70	SMC1	PA2	S063 (CcaSR v1.0)	thrC::PPM v0.3, xylA::LSM v0.3a, amyE::TOM v0.2	Sisko	3	1	72961	72826.6	198.543
2	70	SMC3	PA2	S063 (CcaSR v1.0)	thrC::PPM v0.3, xylA::LSM v0.3a, amyE::TOM v0.2	Shannen	4	6	64306.5	64172.1	443.54
3	70	SMC1	PA2	S063 (CcaSR v1.0)	thrC::PPM v0.3, xylA::LSM v0.3a, amyE::TOM v0.2	Jennie	3	5	54349.2	54214.8	586.21
1	80	SMC2	PA2	S063 (CcaSR v1.0)	thrC::PPM v0.3, xylA::LSM v0.3a, amyE::TOM v0.2	Tiffani	3	3	68343.6	68209.1	216.424
2	80	SMC2	PA2	S063 (CcaSR v1.0)	thrC::PPM v0.3, xylA::LSM v0.3a, amyE::TOM v0.2	Tiffani	1	2	51451.7	51317.2	334.46
3	80	SMC3	PA2	S063 (CcaSR v1.0)	thrC::PPM v0.3, xylA::LSM v0.3a, amyE::TOM v0.2	Kirk	4	6	33764.6	33630.1	583.79
1	90	SMC5	PA2	S063 (CcaSR v1.0)	thrC::PPM v0.3, xylA::LSM v0.3a, amyE::TOM v0.2	Tori	1	5	56698.8	56564.4	197.618
2	90	SMC5	PA2	S063 (CcaSR v1.0)	thrC::PPM v0.3, xylA::LSM v0.3a, amyE::TOM v0.2	Tori	4	6	38574	38439.5	359.25
3	90	SMC2	PA2	S063 (CcaSR v1.0)	thrC::PPM v0.3, xylA::LSM v0.3a, amyE::TOM v0.2	Tiffani	2	6	31335.2	31200.8	206.496
1	120	SMC4	PA2	S063 (CcaSR v1.0)	thrC::PPM v0.3, xylA::LSM v0.3a, amyE::TOM v0.2	Janeway	1	1	32984.9	32850.4	242.833
2	120	SMC5	PA2	S063 (CcaSR v1.0)	thrC::PPM v0.3, xylA::LSM v0.3a, amyE::TOM v0.2	Tori	1	6	21883.6	21749.2	385.561
3	120	SMC1	PA2	S063 (CcaSR v1.0)	thrC::PPM v0.3, xylA::LSM v0.3a, amyE::TOM v0.2	Jennie	3	3	23462.4	23327.9	626.121
1	150	SMC3	PA2	S063 (CcaSR v1.0)	thrC::PPM v0.3, xylA::LSM v0.3a, amyE::TOM v0.2	Kirk	4	3	18659	18524.5	266.992
2	150	SMC4	PA2	S063 (CcaSR v1.0)	thrC::PPM v0.3, xylA::LSM v0.3a, amyE::TOM v0.2	Kirk	2	5	16104.3	15969.9	478.389
3	150	SMC4	PA2	S063 (CcaSR v1.0)	thrC::PPM v0.3, xylA::LSM v0.3a, amyE::TOM v0.2	Picard	4	3	8805.36	8670.92	723.918
1	180	SMC5	PA2	S063 (CcaSR v1.0)	thrC::PPM v0.3, xylA::LSM v0.3a, amyE::TOM v0.2	Tori	1	2	9348.23	9213.78	310.83
2	180	SMC2	PA2	S063 (CcaSR v1.0)	thrC::PPM v0.3, xylA::LSM v0.3a, amyE::TOM v0.2	Tiffani	2	2	9307.63	9173.19	473.775
3	180	SMC5	PA2	S063 (CcaSR v1.0)	thrC::PPM v0.3, xylA::LSM v0.3a, amyE::TOM v0.2	Tori	3	4	4538.83	4404.38	351.359
1	210	SMC3	PA2	S063 (CcaSR v1.0)	thrC::PPM v0.3, xylA::LSM v0.3a, amyE::TOM v0.2	Kirk	1	6	9005.43	8870.99	219.474
2	210	SMC1	PA2	S063 (CcaSR v1.0)	thrC::PPM v0.3, xylA::LSM v0.3a, amyE::TOM v0.2	Sisko	2	6	5231.53	5097.09	369.278
3	210	SMC1	PA2	S063 (CcaSR v1.0)	thrC::PPM v0.3, xylA::LSM v0.3a, amyE::TOM v0.2	Jennie	2	2	4800.26	4665.82	742.577
1	240	SMC4	PA2	S063 (CcaSR v1.0)	thrC::PPM v0.3, xylA::LSM v0.3a, amyE::TOM v0.2	Janeway	4	3	4071.26	3936.81	278.471
2	240	SMC4	PA2	S063 (CcaSR v1.0)	thrC::PPM v0.3, xylA::LSM v0.3a, amyE::TOM v0.2	Kirk	3	5	4070.67	3936.23	502.042
3	240	SMC4	PA2	S063 (CcaSR v1.0)	thrC::PPM v0.3, xylA::LSM v0.3a, amyE::TOM v0.2	Picard	4	1	2015.04	1880.59	537.926
1	270	SMC3	PA2	S063 (CcaSR v1.0)	thrC::PPM v0.3, xylA::LSM v0.3a, amyE::TOM v0.2	Kirk	2	6	3572.25	3437.8	264.61
2	270	SMC4	PA2	S063 (CcaSR v1.0)	thrC::PPM v0.3, xylA::LSM v0.3a, amyE::TOM v0.2	Kirk	4	3	2704.57	2570.12	542.045
3	270	SMC2	PA2	S063 (CcaSR v1.0)	thrC::PPM v0.3, xylA::LSM v0.3a, amyE::TOM v0.2	Tiffani	4	6	2568.48	2434.03	303.093
1	300	SMC5	PA2	S063 (CcaSR v1.0)	thrC::PPM v0.3, xylA::LSM v0.3a, amyE::TOM v0.2	Tori	3	3	2936.04	2801.59	300.63
2	300	SMC5	PA2	S063 (CcaSR v1.0)	thrC::PPM v0.3, xylA::LSM v0.3a, amyE::TOM v0.2	Tori	2	5	2124.08	1989.63	537.537
3	300	SMC3	PA2	S063 (CcaSR v1.0)	thrC::PPM v0.3, xylA::LSM v0.3a, amyE::TOM v0.2	Kirk	4	4	1768.21	1633.76	1043.43

## Sheet: Supplementary Figure 1
Replicate	IPTG Concentration (µM)	Xylose Concentration (%)	660nm Light Intensity (µmol/(m^2*s))	520nm Light Intensity (µmol/(m^2*s))	Plate	Plate Array	Strain	Genotype	LPA	Row	Column	CcaS Expression (MEFL)	CcaR Expression (MEFL)	FL1 Fluorescence (MEFL)	sfGFP Fluorescence (MEFL)	Event Rate (1/s)
1	0	0	0	50	SMC3	PA1	S004 (CcaSR v0.1)	thrC::PPM v0.1, amyE::TOM v0.1, lacA::LSM v0.1	Janeway	2	1			163.623	17.2254	433.545
2	0	0	0	50	SMC3	PA1	S004 (CcaSR v0.1)	thrC::PPM v0.1, amyE::TOM v0.1, lacA::LSM v0.1	Shannen	4	5			149.555	6.50248	309.935
3	0	0	0	50	SMC1	PA1	S004 (CcaSR v0.1)	thrC::PPM v0.1, amyE::TOM v0.1, lacA::LSM v0.1	Janeway	2	3			150.221	7.2301	400.168
1	0	0	20	0	SMC3	PA1	S004 (CcaSR v0.1)	thrC::PPM v0.1, amyE::TOM v0.1, lacA::LSM v0.1	Janeway	2	3			158.833	12.4354	408.462
2	0	0	20	0	SMC4	PA1	S004 (CcaSR v0.1)	thrC::PPM v0.1, amyE::TOM v0.1, lacA::LSM v0.1	Tori	4	6			148.084	5.0312	297.312
3	0	0	20	0	SMC2	PA1	S004 (CcaSR v0.1)	thrC::PPM v0.1, amyE::TOM v0.1, lacA::LSM v0.1	Sisko	2	1			148.746	5.75469	300.252
1	0	0.0005	0	50	SMC3	PA1	S004 (CcaSR v0.1)	thrC::PPM v0.1, amyE::TOM v0.1, lacA::LSM v0.1	Janeway	2	6			158.833	12.4354	418.684
2	0	0.0005	0	50	SMC3	PA1	S004 (CcaSR v0.1)	thrC::PPM v0.1, amyE::TOM v0.1, lacA::LSM v0.1	Shannen	4	3			149.555	6.50248	324.286
3	0	0.0005	0	50	SMC1	PA1	S004 (CcaSR v0.1)	thrC::PPM v0.1, amyE::TOM v0.1, lacA::LSM v0.1	Janeway	2	4			148.746	5.75469	463.592
1	0	0.0005	20	0	SMC4	PA1	S004 (CcaSR v0.1)	thrC::PPM v0.1, amyE::TOM v0.1, lacA::LSM v0.1	Shannen	2	2			151.16	4.76158	376.772
2	0	0.0005	20	0	SMC3	PA1	S004 (CcaSR v0.1)	thrC::PPM v0.1, amyE::TOM v0.1, lacA::LSM v0.1	Shannen	4	6			148.084	5.0312	322.568
3	0	0.0005	20	0	SMC1	PA1	S004 (CcaSR v0.1)	thrC::PPM v0.1, amyE::TOM v0.1, lacA::LSM v0.1	Janeway	2	6			150.221	7.2301	371.318
1	0	0.00280847	0	50	SMC3	PA1	S004 (CcaSR v0.1)	thrC::PPM v0.1, amyE::TOM v0.1, lacA::LSM v0.1	Janeway	2	2			160.414	14.0162	418.947
2	0	0.00280847	0	50	SMC3	PA1	S004 (CcaSR v0.1)	thrC::PPM v0.1, amyE::TOM v0.1, lacA::LSM v0.1	Shannen	4	2			151.792	8.7387	363.511
3	0	0.00280847	0	50	SMC1	PA1	S004 (CcaSR v0.1)	thrC::PPM v0.1, amyE::TOM v0.1, lacA::LSM v0.1	Janeway	2	2			148.746	5.75469	504
1	0	0.00280847	20	0	SMC4	PA1	S004 (CcaSR v0.1)	thrC::PPM v0.1, amyE::TOM v0.1, lacA::LSM v0.1	Shannen	2	4			149.67	3.2719	385.484
2	0	0.00280847	20	0	SMC3	PA1	S004 (CcaSR v0.1)	thrC::PPM v0.1, amyE::TOM v0.1, lacA::LSM v0.1	Shannen	4	4			148.084	5.0312	381.04
3	0	0.00280847	20	0	SMC1	PA1	S004 (CcaSR v0.1)	thrC::PPM v0.1, amyE::TOM v0.1, lacA::LSM v0.1	Janeway	2	1			147.285	4.29376	459.135
1	0	0.0158091	0	50	SMC4	PA1	S004 (CcaSR v0.1)	thrC::PPM v0.1, amyE::TOM v0.1, lacA::LSM v0.1	Shannen	2	6			146.734	0.336436	473.168
2	0	0.0158091	0	50	SMC4	PA1	S004 (CcaSR v0.1)	thrC::PPM v0.1, amyE::TOM v0.1, lacA::LSM v0.1	Tori	4	1			143.757	0.703638	396.667
3	0	0.0158091	0	50	SMC1	PA1	S004 (CcaSR v0.1)	thrC::PPM v0.1, amyE::TOM v0.1, lacA::LSM v0.1	Janeway	2	5			144.406	1.41482	556.395
1	0	0.0158091	20	0	SMC3	PA1	S004 (CcaSR v0.1)	thrC::PPM v0.1, amyE::TOM v0.1, lacA::LSM v0.1	Janeway	2	5			154.183	7.78557	487.449
2	0	0.0158091	20	0	SMC4	PA1	S004 (CcaSR v0.1)	thrC::PPM v0.1, amyE::TOM v0.1, lacA::LSM v0.1	Tori	4	3			142.342	-0.710594	391.736
3	0	0.0158091	20	0	SMC2	PA1	S004 (CcaSR v0.1)	thrC::PPM v0.1, amyE::TOM v0.1, lacA::LSM v0.1	Sisko	2	2			144.406	1.41482	465.243
1	0	0.0889167	0	50	SMC4	PA1	S004 (CcaSR v0.1)	thrC::PPM v0.1, amyE::TOM v0.1, lacA::LSM v0.1	Shannen	2	3			146.734	0.336436	612.308
2	0	0.0889167	0	50	SMC4	PA1	S004 (CcaSR v0.1)	thrC::PPM v0.1, amyE::TOM v0.1, lacA::LSM v0.1	Tori	4	2			143.757	0.703638	461.845
3	0	0.0889167	0	50	SMC2	PA1	S004 (CcaSR v0.1)	thrC::PPM v0.1, amyE::TOM v0.1, lacA::LSM v0.1	Sisko	2	6			145.838	2.84719	664.306
1	0	0.0889167	20	0	SMC4	PA1	S004 (CcaSR v0.1)	thrC::PPM v0.1, amyE::TOM v0.1, lacA::LSM v0.1	Shannen	2	1			145.288	-1.10963	568.214
2	0	0.0889167	20	0	SMC4	PA1	S004 (CcaSR v0.1)	thrC::PPM v0.1, amyE::TOM v0.1, lacA::LSM v0.1	Tori	4	5			142.342	-0.710594	475.3
3	0	0.0889167	20	0	SMC2	PA1	S004 (CcaSR v0.1)	thrC::PPM v0.1, amyE::TOM v0.1, lacA::LSM v0.1	Sisko	2	4			144.406	1.41482	714.627
1	0	0.5	0	50	SMC4	PA1	S004 (CcaSR v0.1)	thrC::PPM v0.1, amyE::TOM v0.1, lacA::LSM v0.1	Shannen	2	5			143.856	-2.54145	758.889
2	0	0.5	0	50	SMC3	PA1	S004 (CcaSR v0.1)	thrC::PPM v0.1, amyE::TOM v0.1, lacA::LSM v0.1	Shannen	4	1			143.757	0.703638	576.024
3	0	0.5	0	50	SMC2	PA1	S004 (CcaSR v0.1)	thrC::PPM v0.1, amyE::TOM v0.1, lacA::LSM v0.1	Sisko	2	5			141.583	-1.40785	975.51
1	0	0.5	20	0	SMC3	PA1	S004 (CcaSR v0.1)	thrC::PPM v0.1, amyE::TOM v0.1, lacA::LSM v0.1	Janeway	2	4			148.195	1.7969	785.41
2	0	0.5	20	0	SMC4	PA1	S004 (CcaSR v0.1)	thrC::PPM v0.1, amyE::TOM v0.1, lacA::LSM v0.1	Tori	4	4			139.556	-3.49746	596.25
3	0	0.5	20	0	SMC2	PA1	S004 (CcaSR v0.1)	thrC::PPM v0.1, amyE::TOM v0.1, lacA::LSM v0.1	Sisko	2	3			140.193	-2.79843	885.37
1	0.5	0	0	50	SMC3	PA1	S004 (CcaSR v0.1)	thrC::PPM v0.1, amyE::TOM v0.1, lacA::LSM v0.1	Janeway	3	1			157.268	10.87	405.085
2	0.5	0	0	50	SMC3	PA1	S004 (CcaSR v0.1)	thrC::PPM v0.1, amyE::TOM v0.1, lacA::LSM v0.1	Shannen	3	5			149.555	6.50248	326.096
3	0.5	0	0	50	SMC1	PA1	S004 (CcaSR v0.1)	thrC::PPM v0.1, amyE::TOM v0.1, lacA::LSM v0.1	Janeway	4	3			151.711	8.72015	392.893
1	0.5	0	20	0	SMC3	PA1	S004 (CcaSR v0.1)	thrC::PPM v0.1, amyE::TOM v0.1, lacA::LSM v0.1	Janeway	3	3			154.183	7.78557	419.123
2	0.5	0	20	0	SMC4	PA1	S004 (CcaSR v0.1)	thrC::PPM v0.1, amyE::TOM v0.1, lacA::LSM v0.1	Tori	3	6			148.084	5.0312	335.211
3	0.5	0	20	0	SMC2	PA1	S004 (CcaSR v0.1)	thrC::PPM v0.1, amyE::TOM v0.1, lacA::LSM v0.1	Sisko	4	1			145.838	2.84719	345.652
1	0.5	0.0005	0	50	SMC3	PA1	S004 (CcaSR v0.1)	thrC::PPM v0.1, amyE::TOM v0.1, lacA::LSM v0.1	Janeway	3	6			158.833	12.4354	410.517
2	0.5	0.0005	0	50	SMC3	PA1	S004 (CcaSR v0.1)	thrC::PPM v0.1, amyE::TOM v0.1, lacA::LSM v0.1	Shannen	3	3			151.041	7.98837	328.414
3	0.5	0.0005	0	50	SMC1	PA1	S004 (CcaSR v0.1)	thrC::PPM v0.1, amyE::TOM v0.1, lacA::LSM v0.1	Janeway	4	4			145.838	2.84719	434.727
1	0.5	0.0005	20	0	SMC4	PA1	S004 (CcaSR v0.1)	thrC::PPM v0.1, amyE::TOM v0.1, lacA::LSM v0.1	Shannen	3	2			148.195	1.7969	361.818
2	0.5	0.0005	20	0	SMC3	PA1	S004 (CcaSR v0.1)	thrC::PPM v0.1, amyE::TOM v0.1, lacA::LSM v0.1	Shannen	3	6			149.555	6.50248	355.224
3	0.5	0.0005	20	0	SMC1	PA1	S004 (CcaSR v0.1)	thrC::PPM v0.1, amyE::TOM v0.1, lacA::LSM v0.1	Janeway	4	6			150.221	7.2301	431.171
1	0.5	0.00280847	0	50	SMC3	PA1	S004 (CcaSR v0.1)	thrC::PPM v0.1, amyE::TOM v0.1, lacA::LSM v0.1	Janeway	3	2			154.183	7.78557	466.961
2	0.5	0.00280847	0	50	SMC3	PA1	S004 (CcaSR v0.1)	thrC::PPM v0.1, amyE::TOM v0.1, lacA::LSM v0.1	Shannen	3	2			149.555	6.50248	404.068
3	0.5	0.00280847	0	50	SMC1	PA1	S004 (CcaSR v0.1)	thrC::PPM v0.1, amyE::TOM v0.1, lacA::LSM v0.1	Janeway	4	2			147.285	4.29376	493.196
1	0.5	0.00280847	20	0	SMC4	PA1	S004 (CcaSR v0.1)	thrC::PPM v0.1, amyE::TOM v0.1, lacA::LSM v0.1	Shannen	3	4			149.67	3.2719	412.241
2	0.5	0.00280847	20	0	SMC3	PA1	S004 (CcaSR v0.1)	thrC::PPM v0.1, amyE::TOM v0.1, lacA::LSM v0.1	Shannen	3	4			151.041	7.98837	352
3	0.5	0.00280847	20	0	SMC1	PA1	S004 (CcaSR v0.1)	thrC::PPM v0.1, amyE::TOM v0.1, lacA::LSM v0.1	Janeway	4	1			145.838	2.84719	492.784
1	0.5	0.0158091	0	50	SMC4	PA1	S004 (CcaSR v0.1)	thrC::PPM v0.1, amyE::TOM v0.1, lacA::LSM v0.1	Shannen	3	6			146.734	0.336436	438.44
2	0.5	0.0158091	0	50	SMC4	PA1	S004 (CcaSR v0.1)	thrC::PPM v0.1, amyE::TOM v0.1, lacA::LSM v0.1	Tori	3	1			145.185	2.13192	400.084
3	0.5	0.0158091	0	50	SMC1	PA1	S004 (CcaSR v0.1)	thrC::PPM v0.1, amyE::TOM v0.1, lacA::LSM v0.1	Janeway	4	5			145.838	2.84719	575.783
1	0.5	0.0158091	20	0	SMC3	PA1	S004 (CcaSR v0.1)	thrC::PPM v0.1, amyE::TOM v0.1, lacA::LSM v0.1	Janeway	3	5			155.718	9.32017	503.158
2	0.5	0.0158091	20	0	SMC4	PA1	S004 (CcaSR v0.1)	thrC::PPM v0.1, amyE::TOM v0.1, lacA::LSM v0.1	Tori	3	3			145.185	2.13192	428.108
3	0.5	0.0158091	20	0	SMC2	PA1	S004 (CcaSR v0.1)	thrC::PPM v0.1, amyE::TOM v0.1, lacA::LSM v0.1	Sisko	4	2			142.988	-0.0034825	487.959
1	0.5	0.0889167	0	50	SMC4	PA1	S004 (CcaSR v0.1)	thrC::PPM v0.1, amyE::TOM v0.1, lacA::LSM v0.1	Shannen	3	3			145.288	-1.10963	582.561
2	0.5	0.0889167	0	50	SMC4	PA1	S004 (CcaSR v0.1)	thrC::PPM v0.1, amyE::TOM v0.1, lacA::LSM v0.1	Tori	3	2			143.757	0.703638	490
3	0.5	0.0889167	0	50	SMC2	PA1	S004 (CcaSR v0.1)	thrC::PPM v0.1, amyE::TOM v0.1, lacA::LSM v0.1	Sisko	4	6			141.583	-1.40785	638.133
1	0.5	0.0889167	20	0	SMC4	PA1	S004 (CcaSR v0.1)	thrC::PPM v0.1, amyE::TOM v0.1, lacA::LSM v0.1	Shannen	3	1			145.288	-1.10963	537.978
2	0.5	0.0889167	20	0	SMC4	PA1	S004 (CcaSR v0.1)	thrC::PPM v0.1, amyE::TOM v0.1, lacA::LSM v0.1	Tori	3	5			142.342	-0.710594	465.882
3	0.5	0.0889167	20	0	SMC2	PA1	S004 (CcaSR v0.1)	thrC::PPM v0.1, amyE::TOM v0.1, lacA::LSM v0.1	Sisko	4	4			142.988	-0.0034825	712.537
1	0.5	0.5	0	50	SMC4	PA1	S004 (CcaSR v0.1)	thrC::PPM v0.1, amyE::TOM v0.1, lacA::LSM v0.1	Shannen	3	5			146.734	0.336436	656.027
2	0.5	0.5	0	50	SMC3	PA1	S004 (CcaSR v0.1)	thrC::PPM v0.1, amyE::TOM v0.1, lacA::LSM v0.1	Shannen	3	1			145.185	2.13192	620.39
3	0.5	0.5	0	50	SMC2	PA1	S004 (CcaSR v0.1)	thrC::PPM v0.1, amyE::TOM v0.1, lacA::LSM v0.1	Sisko	4	5			140.193	-2.79843	784.59
1	0.5	0.5	20	0	SMC3	PA1	S004 (CcaSR v0.1)	thrC::PPM v0.1, amyE::TOM v0.1, lacA::LSM v0.1	Janeway	3	4			152.664	6.26608	811.864
2	0.5	0.5	20	0	SMC4	PA1	S004 (CcaSR v0.1)	thrC::PPM v0.1, amyE::TOM v0.1, lacA::LSM v0.1	Tori	3	4			145.185	2.13192	581.585
3	0.5	0.5	20	0	SMC2	PA1	S004 (CcaSR v0.1)	thrC::PPM v0.1, amyE::TOM v0.1, lacA::LSM v0.1	Sisko	4	3			141.583	-1.40785	853.929
1	1.58197	0	0	50	SMC3	PA1	S004 (CcaSR v0.1)	thrC::PPM v0.1, amyE::TOM v0.1, lacA::LSM v0.1	Janeway	4	1			155.718	9.32017	412.845
2	1.58197	0	0	50	SMC3	PA1	S004 (CcaSR v0.1)	thrC::PPM v0.1, amyE::TOM v0.1, lacA::LSM v0.1	Shannen	2	5			151.041	7.98837	330.972
3	1.58197	0	0	50	SMC1	PA1	S004 (CcaSR v0.1)	thrC::PPM v0.1, amyE::TOM v0.1, lacA::LSM v0.1	Janeway	1	3			151.711	8.72015	446.075
1	1.58197	0	20	0	SMC3	PA1	S004 (CcaSR v0.1)	thrC::PPM v0.1, amyE::TOM v0.1, lacA::LSM v0.1	Janeway	4	3			155.718	9.32017	415.478
2	1.58197	0	20	0	SMC4	PA1	S004 (CcaSR v0.1)	thrC::PPM v0.1, amyE::TOM v0.1, lacA::LSM v0.1	Tori	2	6			149.555	6.50248	317.067
3	1.58197	0	20	0	SMC2	PA1	S004 (CcaSR v0.1)	thrC::PPM v0.1, amyE::TOM v0.1, lacA::LSM v0.1	Sisko	1	1			150.221	7.2301	327.329
1	1.58197	0.0005	0	50	SMC3	PA1	S004 (CcaSR v0.1)	thrC::PPM v0.1, amyE::TOM v0.1, lacA::LSM v0.1	Janeway	4	6			158.833	12.4354	394.463
2	1.58197	0.0005	0	50	SMC3	PA1	S004 (CcaSR v0.1)	thrC::PPM v0.1, amyE::TOM v0.1, lacA::LSM v0.1	Shannen	2	3			153.3	10.2468	328.828
3	1.58197	0.0005	0	50	SMC1	PA1	S004 (CcaSR v0.1)	thrC::PPM v0.1, amyE::TOM v0.1, lacA::LSM v0.1	Janeway	1	4			150.221	7.2301	415.913
1	1.58197	0.0005	20	0	SMC4	PA1	S004 (CcaSR v0.1)	thrC::PPM v0.1, amyE::TOM v0.1, lacA::LSM v0.1	Shannen	4	2			152.664	6.26608	379.127
2	1.58197	0.0005	20	0	SMC3	PA1	S004 (CcaSR v0.1)	thrC::PPM v0.1, amyE::TOM v0.1, lacA::LSM v0.1	Shannen	2	6			149.555	6.50248	358.421
3	1.58197	0.0005	20	0	SMC1	PA1	S004 (CcaSR v0.1)	thrC::PPM v0.1, amyE::TOM v0.1, lacA::LSM v0.1	Janeway	1	6			150.221	7.2301	473.267
1	1.58197	0.00280847	0	50	SMC3	PA1	S004 (CcaSR v0.1)	thrC::PPM v0.1, amyE::TOM v0.1, lacA::LSM v0.1	Janeway	4	2			151.16	4.76158	454.952
2	1.58197	0.00280847	0	50	SMC3	PA1	S004 (CcaSR v0.1)	thrC::PPM v0.1, amyE::TOM v0.1, lacA::LSM v0.1	Shannen	2	2			152.542	9.48903	345.435
3	1.58197	0.00280847	0	50	SMC1	PA1	S004 (CcaSR v0.1)	thrC::PPM v0.1, amyE::TOM v0.1, lacA::LSM v0.1	Janeway	1	2			147.285	4.29376	487.449
1	1.58197	0.00280847	20	0	SMC4	PA1	S004 (CcaSR v0.1)	thrC::PPM v0.1, amyE::TOM v0.1, lacA::LSM v0.1	Shannen	4	4			151.16	4.76158	401.176
2	1.58197	0.00280847	20	0	SMC3	PA1	S004 (CcaSR v0.1)	thrC::PPM v0.1, amyE::TOM v0.1, lacA::LSM v0.1	Shannen	2	4			149.555	6.50248	393.471
3	1.58197	0.00280847	20	0	SMC1	PA1	S004 (CcaSR v0.1)	thrC::PPM v0.1, amyE::TOM v0.1, lacA::LSM v0.1	Janeway	1	1			153.216	10.225	492.887
1	1.58197	0.0158091	0	50	SMC4	PA1	S004 (CcaSR v0.1)	thrC::PPM v0.1, amyE::TOM v0.1, lacA::LSM v0.1	Shannen	4	6			145.288	-1.10963	464.854
2	1.58197	0.0158091	0	50	SMC4	PA1	S004 (CcaSR v0.1)	thrC::PPM v0.1, amyE::TOM v0.1, lacA::LSM v0.1	Tori	2	1			145.185	2.13192	382.661
3	1.58197	0.0158091	0	50	SMC1	PA1	S004 (CcaSR v0.1)	thrC::PPM v0.1, amyE::TOM v0.1, lacA::LSM v0.1	Janeway	1	5			146.561	3.57047	619.481
1	1.58197	0.0158091	20	0	SMC3	PA1	S004 (CcaSR v0.1)	thrC::PPM v0.1, amyE::TOM v0.1, lacA::LSM v0.1	Janeway	4	5			152.664	6.26608	556.047
2	1.58197	0.0158091	20	0	SMC4	PA1	S004 (CcaSR v0.1)	thrC::PPM v0.1, amyE::TOM v0.1, lacA::LSM v0.1	Tori	2	3			145.185	2.13192	428.378
3	1.58197	0.0158091	20	0	SMC2	PA1	S004 (CcaSR v0.1)	thrC::PPM v0.1, amyE::TOM v0.1, lacA::LSM v0.1	Sisko	1	2			145.838	2.84719	498.333
1	1.58197	0.0889167	0	50	SMC4	PA1	S004 (CcaSR v0.1)	thrC::PPM v0.1, amyE::TOM v0.1, lacA::LSM v0.1	Shannen	4	3			145.288	-1.10963	604.684
2	1.58197	0.0889167	0	50	SMC4	PA1	S004 (CcaSR v0.1)	thrC::PPM v0.1, amyE::TOM v0.1, lacA::LSM v0.1	Tori	2	2			142.342	-0.710594	539.773
3	1.58197	0.0889167	0	50	SMC2	PA1	S004 (CcaSR v0.1)	thrC::PPM v0.1, amyE::TOM v0.1, lacA::LSM v0.1	Sisko	1	6			141.583	-1.40785	713.433
1	1.58197	0.0889167	20	0	SMC4	PA1	S004 (CcaSR v0.1)	thrC::PPM v0.1, amyE::TOM v0.1, lacA::LSM v0.1	Shannen	4	1			148.195	1.7969	636.4
2	1.58197	0.0889167	20	0	SMC4	PA1	S004 (CcaSR v0.1)	thrC::PPM v0.1, amyE::TOM v0.1, lacA::LSM v0.1	Tori	2	5			142.342	-0.710594	515.652
3	1.58197	0.0889167	20	0	SMC2	PA1	S004 (CcaSR v0.1)	thrC::PPM v0.1, amyE::TOM v0.1, lacA::LSM v0.1	Sisko	1	4			142.988	-0.0034825	644.865
1	1.58197	0.5	0	50	SMC4	PA1	S004 (CcaSR v0.1)	thrC::PPM v0.1, amyE::TOM v0.1, lacA::LSM v0.1	Shannen	4	5			145.288	-1.10963	747.031
2	1.58197	0.5	0	50	SMC3	PA1	S004 (CcaSR v0.1)	thrC::PPM v0.1, amyE::TOM v0.1, lacA::LSM v0.1	Shannen	2	1			143.757	0.703638	589.012
3	1.58197	0.5	0	50	SMC2	PA1	S004 (CcaSR v0.1)	thrC::PPM v0.1, amyE::TOM v0.1, lacA::LSM v0.1	Sisko	1	5			141.583	-1.40785	869.455
1	1.58197	0.5	20	0	SMC3	PA1	S004 (CcaSR v0.1)	thrC::PPM v0.1, amyE::TOM v0.1, lacA::LSM v0.1	Janeway	4	4			148.195	1.7969	810.847
2	1.58197	0.5	20	0	SMC4	PA1	S004 (CcaSR v0.1)	thrC::PPM v0.1, amyE::TOM v0.1, lacA::LSM v0.1	Tori	2	4			145.185	2.13192	593.625
3	1.58197	0.5	20	0	SMC2	PA1	S004 (CcaSR v0.1)	thrC::PPM v0.1, amyE::TOM v0.1, lacA::LSM v0.1	Sisko	1	3			140.193	-2.79843	870.727
1	5	0	0	50	SMC1	PA1	S004 (CcaSR v0.1)	thrC::PPM v0.1, amyE::TOM v0.1, lacA::LSM v0.1	Jennie	1	1			157.268	10.87	487.449
2	5	0	0	50	SMC1	PA1	S004 (CcaSR v0.1)	thrC::PPM v0.1, amyE::TOM v0.1, lacA::LSM v0.1	Kirk	3	5			148.82	5.76684	375.748
3	5	0	0	50	SMC3	PA1	S004 (CcaSR v0.1)	thrC::PPM v0.1, amyE::TOM v0.1, lacA::LSM v0.1	Shannen	3	3			153.216	10.225	359.173
1	5	0	20	0	SMC1	PA1	S004 (CcaSR v0.1)	thrC::PPM v0.1, amyE::TOM v0.1, lacA::LSM v0.1	Jennie	1	3			155.718	9.32017	415.304
2	5	0	20	0	SMC2	PA1	S004 (CcaSR v0.1)	thrC::PPM v0.1, amyE::TOM v0.1, lacA::LSM v0.1	Picard	3	6			152.542	9.48903	413.913
3	5	0	20	0	SMC4	PA1	S004 (CcaSR v0.1)	thrC::PPM v0.1, amyE::TOM v0.1, lacA::LSM v0.1	Picard	3	1			148.746	5.75469	418.596
1	5	0.0005	0	50	SMC1	PA1	S004 (CcaSR v0.1)	thrC::PPM v0.1, amyE::TOM v0.1, lacA::LSM v0.1	Jennie	1	6			155.718	9.32017	418.86
2	5	0.0005	0	50	SMC1	PA1	S004 (CcaSR v0.1)	thrC::PPM v0.1, amyE::TOM v0.1, lacA::LSM v0.1	Kirk	3	3			151.041	7.98837	401.513
3	5	0.0005	0	50	SMC3	PA1	S004 (CcaSR v0.1)	thrC::PPM v0.1, amyE::TOM v0.1, lacA::LSM v0.1	Shannen	3	4			144.406	1.41482	429.82
1	5	0.0005	20	0	SMC2	PA1	S004 (CcaSR v0.1)	thrC::PPM v0.1, amyE::TOM v0.1, lacA::LSM v0.1	Kirk	1	2			151.16	4.76158	423.186
2	5	0.0005	20	0	SMC1	PA1	S004 (CcaSR v0.1)	thrC::PPM v0.1, amyE::TOM v0.1, lacA::LSM v0.1	Kirk	3	6			151.041	7.98837	387.967
3	5	0.0005	20	0	SMC3	PA1	S004 (CcaSR v0.1)	thrC::PPM v0.1, amyE::TOM v0.1, lacA::LSM v0.1	Shannen	3	6			147.285	4.29376	398.25
1	5	0.00280847	0	50	SMC1	PA1	S004 (CcaSR v0.1)	thrC::PPM v0.1, amyE::TOM v0.1, lacA::LSM v0.1	Jennie	1	2			152.664	6.26608	483.131
2	5	0.00280847	0	50	SMC1	PA1	S004 (CcaSR v0.1)	thrC::PPM v0.1, amyE::TOM v0.1, lacA::LSM v0.1	Kirk	3	2			149.555	6.50248	438.716
3	5	0.00280847	0	50	SMC3	PA1	S004 (CcaSR v0.1)	thrC::PPM v0.1, amyE::TOM v0.1, lacA::LSM v0.1	Shannen	3	2			148.746	5.75469	446.542
1	5	0.00280847	20	0	SMC2	PA1	S004 (CcaSR v0.1)	thrC::PPM v0.1, amyE::TOM v0.1, lacA::LSM v0.1	Kirk	1	4			149.67	3.2719	507.66
2	5	0.00280847	20	0	SMC1	PA1	S004 (CcaSR v0.1)	thrC::PPM v0.1, amyE::TOM v0.1, lacA::LSM v0.1	Kirk	3	4			149.555	6.50248	446.729
3	5	0.00280847	20	0	SMC3	PA1	S004 (CcaSR v0.1)	thrC::PPM v0.1, amyE::TOM v0.1, lacA::LSM v0.1	Shannen	3	1			148.746	5.75469	426.071
1	5	0.0158091	0	50	SMC2	PA1	S004 (CcaSR v0.1)	thrC::PPM v0.1, amyE::TOM v0.1, lacA::LSM v0.1	Kirk	1	6			148.195	1.7969	536.742
2	5	0.0158091	0	50	SMC2	PA1	S004 (CcaSR v0.1)	thrC::PPM v0.1, amyE::TOM v0.1, lacA::LSM v0.1	Picard	3	1			145.185	2.13192	441.759
3	5	0.0158091	0	50	SMC3	PA1	S004 (CcaSR v0.1)	thrC::PPM v0.1, amyE::TOM v0.1, lacA::LSM v0.1	Shannen	3	5			147.285	4.29376	535.618
1	5	0.0158091	20	0	SMC1	PA1	S004 (CcaSR v0.1)	thrC::PPM v0.1, amyE::TOM v0.1, lacA::LSM v0.1	Jennie	1	5			152.664	6.26608	502.421
2	5	0.0158091	20	0	SMC2	PA1	S004 (CcaSR v0.1)	thrC::PPM v0.1, amyE::TOM v0.1, lacA::LSM v0.1	Picard	3	3			145.185	2.13192	444.299
3	5	0.0158091	20	0	SMC4	PA1	S004 (CcaSR v0.1)	thrC::PPM v0.1, amyE::TOM v0.1, lacA::LSM v0.1	Picard	3	2			145.838	2.84719	536.517
1	5	0.0889167	0	50	SMC2	PA1	S004 (CcaSR v0.1)	thrC::PPM v0.1, amyE::TOM v0.1, lacA::LSM v0.1	Kirk	1	3			148.195	1.7969	810.847
2	5	0.0889167	0	50	SMC2	PA1	S004 (CcaSR v0.1)	thrC::PPM v0.1, amyE::TOM v0.1, lacA::LSM v0.1	Picard	3	2			143.757	0.703638	567.262
3	5	0.0889167	0	50	SMC4	PA1	S004 (CcaSR v0.1)	thrC::PPM v0.1, amyE::TOM v0.1, lacA::LSM v0.1	Picard	3	6			145.838	2.84719	722.727
1	5	0.0889167	20	0	SMC2	PA1	S004 (CcaSR v0.1)	thrC::PPM v0.1, amyE::TOM v0.1, lacA::LSM v0.1	Kirk	1	1			145.288	-1.10963	760.317
2	5	0.0889167	20	0	SMC2	PA1	S004 (CcaSR v0.1)	thrC::PPM v0.1, amyE::TOM v0.1, lacA::LSM v0.1	Picard	3	5			143.757	0.703638	553.488
3	5	0.0889167	20	0	SMC4	PA1	S004 (CcaSR v0.1)	thrC::PPM v0.1, amyE::TOM v0.1, lacA::LSM v0.1	Picard	3	4			140.193	-2.79843	682.143
1	5	0.5	0	50	SMC2	PA1	S004 (CcaSR v0.1)	thrC::PPM v0.1, amyE::TOM v0.1, lacA::LSM v0.1	Kirk	1	5			146.734	0.336436	868.727
2	5	0.5	0	50	SMC1	PA1	S004 (CcaSR v0.1)	thrC::PPM v0.1, amyE::TOM v0.1, lacA::LSM v0.1	Kirk	3	1			145.185	2.13192	733.692
3	5	0.5	0	50	SMC4	PA1	S004 (CcaSR v0.1)	thrC::PPM v0.1, amyE::TOM v0.1, lacA::LSM v0.1	Picard	3	5			144.406	1.41482	854.643
1	5	0.5	20	0	SMC1	PA1	S004 (CcaSR v0.1)	thrC::PPM v0.1, amyE::TOM v0.1, lacA::LSM v0.1	Jennie	1	4			146.734	0.336436	853.036
2	5	0.5	20	0	SMC2	PA1	S004 (CcaSR v0.1)	thrC::PPM v0.1, amyE::TOM v0.1, lacA::LSM v0.1	Picard	3	4			143.757	0.703638	595.625
3	5	0.5	20	0	SMC4	PA1	S004 (CcaSR v0.1)	thrC::PPM v0.1, amyE::TOM v0.1, lacA::LSM v0.1	Picard	3	3			144.406	1.41482	955.6
1	15.8197	0	0	50	SMC1	PA1	S004 (CcaSR v0.1)	thrC::PPM v0.1, amyE::TOM v0.1, lacA::LSM v0.1	Jennie	4	1			155.718	9.32017	464.466
2	15.8197	0	0	50	SMC1	PA1	S004 (CcaSR v0.1)	thrC::PPM v0.1, amyE::TOM v0.1, lacA::LSM v0.1	Kirk	1	5			154.058	11.0046	354.074
3	15.8197	0	0	50	SMC3	PA1	S004 (CcaSR v0.1)	thrC::PPM v0.1, amyE::TOM v0.1, lacA::LSM v0.1	Shannen	1	3			151.711	8.72015	343.381
1	15.8197	0	20	0	SMC1	PA1	S004 (CcaSR v0.1)	thrC::PPM v0.1, amyE::TOM v0.1, lacA::LSM v0.1	Jennie	4	3			155.718	9.32017	445.607
2	15.8197	0	20	0	SMC2	PA1	S004 (CcaSR v0.1)	thrC::PPM v0.1, amyE::TOM v0.1, lacA::LSM v0.1	Picard	1	6			151.041	7.98837	357.594
3	15.8197	0	20	0	SMC4	PA1	S004 (CcaSR v0.1)	thrC::PPM v0.1, amyE::TOM v0.1, lacA::LSM v0.1	Picard	1	1			151.711	8.72015	415.913
1	15.8197	0.0005	0	50	SMC1	PA1	S004 (CcaSR v0.1)	thrC::PPM v0.1, amyE::TOM v0.1, lacA::LSM v0.1	Jennie	4	6			152.664	6.26608	418.596
2	15.8197	0.0005	0	50	SMC1	PA1	S004 (CcaSR v0.1)	thrC::PPM v0.1, amyE::TOM v0.1, lacA::LSM v0.1	Kirk	1	3			155.588	12.5352	446.355
3	15.8197	0.0005	0	50	SMC3	PA1	S004 (CcaSR v0.1)	thrC::PPM v0.1, amyE::TOM v0.1, lacA::LSM v0.1	Shannen	1	4			150.221	7.2301	387.398
1	15.8197	0.0005	20	0	SMC2	PA1	S004 (CcaSR v0.1)	thrC::PPM v0.1, amyE::TOM v0.1, lacA::LSM v0.1	Kirk	4	2			152.664	6.26608	492.474
2	15.8197	0.0005	20	0	SMC1	PA1	S004 (CcaSR v0.1)	thrC::PPM v0.1, amyE::TOM v0.1, lacA::LSM v0.1	Kirk	1	6			151.041	7.98837	393.306
3	15.8197	0.0005	20	0	SMC3	PA1	S004 (CcaSR v0.1)	thrC::PPM v0.1, amyE::TOM v0.1, lacA::LSM v0.1	Shannen	1	6			147.285	4.29376	407.094
1	15.8197	0.00280847	0	50	SMC1	PA1	S004 (CcaSR v0.1)	thrC::PPM v0.1, amyE::TOM v0.1, lacA::LSM v0.1	Jennie	4	2			149.67	3.2719	555.581
2	15.8197	0.00280847	0	50	SMC1	PA1	S004 (CcaSR v0.1)	thrC::PPM v0.1, amyE::TOM v0.1, lacA::LSM v0.1	Kirk	1	2			152.542	9.48903	382
3	15.8197	0.00280847	0	50	SMC3	PA1	S004 (CcaSR v0.1)	thrC::PPM v0.1, amyE::TOM v0.1, lacA::LSM v0.1	Shannen	1	2			150.221	7.2301	434.364
1	15.8197	0.00280847	20	0	SMC2	PA1	S004 (CcaSR v0.1)	thrC::PPM v0.1, amyE::TOM v0.1, lacA::LSM v0.1	Kirk	4	4			148.195	1.7969	507.34
2	15.8197	0.00280847	20	0	SMC1	PA1	S004 (CcaSR v0.1)	thrC::PPM v0.1, amyE::TOM v0.1, lacA::LSM v0.1	Kirk	1	4			149.555	6.50248	449.057
3	15.8197	0.00280847	20	0	SMC3	PA1	S004 (CcaSR v0.1)	thrC::PPM v0.1, amyE::TOM v0.1, lacA::LSM v0.1	Shannen	1	1			148.746	5.75469	422.124
1	15.8197	0.0158091	0	50	SMC2	PA1	S004 (CcaSR v0.1)	thrC::PPM v0.1, amyE::TOM v0.1, lacA::LSM v0.1	Kirk	4	6			148.195	1.7969	542.955
2	15.8197	0.0158091	0	50	SMC2	PA1	S004 (CcaSR v0.1)	thrC::PPM v0.1, amyE::TOM v0.1, lacA::LSM v0.1	Picard	1	1			146.627	3.57439	486.02
3	15.8197	0.0158091	0	50	SMC3	PA1	S004 (CcaSR v0.1)	thrC::PPM v0.1, amyE::TOM v0.1, lacA::LSM v0.1	Shannen	1	5			142.988	-0.0034825	529.667
1	15.8197	0.0158091	20	0	SMC1	PA1	S004 (CcaSR v0.1)	thrC::PPM v0.1, amyE::TOM v0.1, lacA::LSM v0.1	Jennie	4	5			148.195	1.7969	524.835
2	15.8197	0.0158091	20	0	SMC2	PA1	S004 (CcaSR v0.1)	thrC::PPM v0.1, amyE::TOM v0.1, lacA::LSM v0.1	Picard	1	3			145.185	2.13192	444.486
3	15.8197	0.0158091	20	0	SMC4	PA1	S004 (CcaSR v0.1)	thrC::PPM v0.1, amyE::TOM v0.1, lacA::LSM v0.1	Picard	1	2			144.406	1.41482	574.819
1	15.8197	0.0889167	0	50	SMC2	PA1	S004 (CcaSR v0.1)	thrC::PPM v0.1, amyE::TOM v0.1, lacA::LSM v0.1	Kirk	4	3			146.734	0.336436	692.899
2	15.8197	0.0889167	0	50	SMC2	PA1	S004 (CcaSR v0.1)	thrC::PPM v0.1, amyE::TOM v0.1, lacA::LSM v0.1	Picard	1	2			146.627	3.57439	561.059
3	15.8197	0.0889167	0	50	SMC4	PA1	S004 (CcaSR v0.1)	thrC::PPM v0.1, amyE::TOM v0.1, lacA::LSM v0.1	Picard	1	6			145.838	2.84719	673.944
1	15.8197	0.0889167	20	0	SMC2	PA1	S004 (CcaSR v0.1)	thrC::PPM v0.1, amyE::TOM v0.1, lacA::LSM v0.1	Kirk	4	1			146.734	0.336436	724.545
2	15.8197	0.0889167	20	0	SMC2	PA1	S004 (CcaSR v0.1)	thrC::PPM v0.1, amyE::TOM v0.1, lacA::LSM v0.1	Picard	1	5			146.627	3.57439	553.837
3	15.8197	0.0889167	20	0	SMC4	PA1	S004 (CcaSR v0.1)	thrC::PPM v0.1, amyE::TOM v0.1, lacA::LSM v0.1	Picard	1	4			148.746	5.75469	673.38
1	15.8197	0.5	0	50	SMC2	PA1	S004 (CcaSR v0.1)	thrC::PPM v0.1, amyE::TOM v0.1, lacA::LSM v0.1	Kirk	4	5			146.734	0.336436	838.947
2	15.8197	0.5	0	50	SMC1	PA1	S004 (CcaSR v0.1)	thrC::PPM v0.1, amyE::TOM v0.1, lacA::LSM v0.1	Kirk	1	1			149.555	6.50248	693.333
3	15.8197	0.5	0	50	SMC4	PA1	S004 (CcaSR v0.1)	thrC::PPM v0.1, amyE::TOM v0.1, lacA::LSM v0.1	Picard	1	5			141.583	-1.40785	902.83
1	15.8197	0.5	20	0	SMC1	PA1	S004 (CcaSR v0.1)	thrC::PPM v0.1, amyE::TOM v0.1, lacA::LSM v0.1	Jennie	4	4			148.195	1.7969	838.947
2	15.8197	0.5	20	0	SMC2	PA1	S004 (CcaSR v0.1)	thrC::PPM v0.1, amyE::TOM v0.1, lacA::LSM v0.1	Picard	1	4			148.084	5.0312	661.806
3	15.8197	0.5	20	0	SMC4	PA1	S004 (CcaSR v0.1)	thrC::PPM v0.1, amyE::TOM v0.1, lacA::LSM v0.1	Picard	1	3			140.193	-2.79843	975.918
1	50	0	0	50	SMC1	PA1	S004 (CcaSR v0.1)	thrC::PPM v0.1, amyE::TOM v0.1, lacA::LSM v0.1	Jennie	2	1			236.042	89.6444	423.982
2	50	0	0	50	SMC1	PA1	S004 (CcaSR v0.1)	thrC::PPM v0.1, amyE::TOM v0.1, lacA::LSM v0.1	Kirk	4	5			222.099	79.046	387.236
3	50	0	0	50	SMC3	PA1	S004 (CcaSR v0.1)	thrC::PPM v0.1, amyE::TOM v0.1, lacA::LSM v0.1	Shannen	2	3			227.388	84.3965	356.567
1	50	0	20	0	SMC1	PA1	S004 (CcaSR v0.1)	thrC::PPM v0.1, amyE::TOM v0.1, lacA::LSM v0.1	Jennie	2	3			231.413	85.0149	432.072
2	50	0	20	0	SMC2	PA1	S004 (CcaSR v0.1)	thrC::PPM v0.1, amyE::TOM v0.1, lacA::LSM v0.1	Picard	4	6			219.914	76.861	345
3	50	0	20	0	SMC4	PA1	S004 (CcaSR v0.1)	thrC::PPM v0.1, amyE::TOM v0.1, lacA::LSM v0.1	Picard	2	1			222.943	79.9518	405.847
1	50	0.0005	0	50	SMC1	PA1	S004 (CcaSR v0.1)	thrC::PPM v0.1, amyE::TOM v0.1, lacA::LSM v0.1	Jennie	2	6			236.042	89.6444	450.755
2	50	0.0005	0	50	SMC1	PA1	S004 (CcaSR v0.1)	thrC::PPM v0.1, amyE::TOM v0.1, lacA::LSM v0.1	Kirk	4	3			221.007	77.9535	398
3	50	0.0005	0	50	SMC3	PA1	S004 (CcaSR v0.1)	thrC::PPM v0.1, amyE::TOM v0.1, lacA::LSM v0.1	Shannen	2	4			227.388	84.3965	373.359
1	50	0.0005	20	0	SMC2	PA1	S004 (CcaSR v0.1)	thrC::PPM v0.1, amyE::TOM v0.1, lacA::LSM v0.1	Kirk	2	2			222.425	76.0266	469.902
2	50	0.0005	20	0	SMC1	PA1	S004 (CcaSR v0.1)	thrC::PPM v0.1, amyE::TOM v0.1, lacA::LSM v0.1	Kirk	4	6			224.306	81.2526	375.591
3	50	0.0005	20	0	SMC3	PA1	S004 (CcaSR v0.1)	thrC::PPM v0.1, amyE::TOM v0.1, lacA::LSM v0.1	Shannen	2	6			225.154	82.1632	321.477
1	50	0.00280847	0	50	SMC1	PA1	S004 (CcaSR v0.1)	thrC::PPM v0.1, amyE::TOM v0.1, lacA::LSM v0.1	Jennie	2	2			229.132	82.7344	479.3
2	50	0.00280847	0	50	SMC1	PA1	S004 (CcaSR v0.1)	thrC::PPM v0.1, amyE::TOM v0.1, lacA::LSM v0.1	Kirk	4	2			209.308	66.2545	408.803
3	50	0.00280847	0	50	SMC3	PA1	S004 (CcaSR v0.1)	thrC::PPM v0.1, amyE::TOM v0.1, lacA::LSM v0.1	Shannen	2	2			220.753	77.7622	399.25
1	50	0.00280847	20	0	SMC2	PA1	S004 (CcaSR v0.1)	thrC::PPM v0.1, amyE::TOM v0.1, lacA::LSM v0.1	Kirk	2	4			213.785	67.3874	516.022
2	50	0.00280847	20	0	SMC1	PA1	S004 (CcaSR v0.1)	thrC::PPM v0.1, amyE::TOM v0.1, lacA::LSM v0.1	Kirk	4	4			215.608	72.5554	453.81
3	50	0.00280847	20	0	SMC3	PA1	S004 (CcaSR v0.1)	thrC::PPM v0.1, amyE::TOM v0.1, lacA::LSM v0.1	Shannen	2	1			220.753	77.7622	405.678
1	50	0.0158091	0	50	SMC2	PA1	S004 (CcaSR v0.1)	thrC::PPM v0.1, amyE::TOM v0.1, lacA::LSM v0.1	Kirk	2	6			218.062	71.6642	543.75
2	50	0.0158091	0	50	SMC2	PA1	S004 (CcaSR v0.1)	thrC::PPM v0.1, amyE::TOM v0.1, lacA::LSM v0.1	Picard	4	1			209.308	66.2545	419.386
3	50	0.0158091	0	50	SMC3	PA1	S004 (CcaSR v0.1)	thrC::PPM v0.1, amyE::TOM v0.1, lacA::LSM v0.1	Shannen	2	5			203.993	61.0016	525.275
1	50	0.0158091	20	0	SMC1	PA1	S004 (CcaSR v0.1)	thrC::PPM v0.1, amyE::TOM v0.1, lacA::LSM v0.1	Jennie	2	5			220.233	73.8346	543.636
2	50	0.0158091	20	0	SMC2	PA1	S004 (CcaSR v0.1)	thrC::PPM v0.1, amyE::TOM v0.1, lacA::LSM v0.1	Picard	4	3			201.192	58.1389	450.66
3	50	0.0158091	20	0	SMC4	PA1	S004 (CcaSR v0.1)	thrC::PPM v0.1, amyE::TOM v0.1, lacA::LSM v0.1	Picard	2	2			200.005	57.0142	621.558
1	50	0.0889167	0	50	SMC2	PA1	S004 (CcaSR v0.1)	thrC::PPM v0.1, amyE::TOM v0.1, lacA::LSM v0.1	Kirk	2	3			197.5	51.1025	694.638
2	50	0.0889167	0	50	SMC2	PA1	S004 (CcaSR v0.1)	thrC::PPM v0.1, amyE::TOM v0.1, lacA::LSM v0.1	Picard	4	2			185.892	42.8394	562.824
3	50	0.0889167	0	50	SMC4	PA1	S004 (CcaSR v0.1)	thrC::PPM v0.1, amyE::TOM v0.1, lacA::LSM v0.1	Picard	2	6			194.17	51.1788	704.265
1	50	0.0889167	20	0	SMC2	PA1	S004 (CcaSR v0.1)	thrC::PPM v0.1, amyE::TOM v0.1, lacA::LSM v0.1	Kirk	2	1			189.829	43.4314	727.121
2	50	0.0889167	20	0	SMC2	PA1	S004 (CcaSR v0.1)	thrC::PPM v0.1, amyE::TOM v0.1, lacA::LSM v0.1	Picard	4	5			197.253	54.1998	548.966
3	50	0.0889167	20	0	SMC4	PA1	S004 (CcaSR v0.1)	thrC::PPM v0.1, amyE::TOM v0.1, lacA::LSM v0.1	Picard	2	4			194.17	51.1788	748.75
1	50	0.5	0	50	SMC2	PA1	S004 (CcaSR v0.1)	thrC::PPM v0.1, amyE::TOM v0.1, lacA::LSM v0.1	Kirk	2	5			180.658	34.2601	798.5
2	50	0.5	0	50	SMC1	PA1	S004 (CcaSR v0.1)	thrC::PPM v0.1, amyE::TOM v0.1, lacA::LSM v0.1	Kirk	4	1			180.46	37.4069	693.043
3	50	0.5	0	50	SMC4	PA1	S004 (CcaSR v0.1)	thrC::PPM v0.1, amyE::TOM v0.1, lacA::LSM v0.1	Picard	2	5			183.005	40.0137	958.4
1	50	0.5	20	0	SMC1	PA1	S004 (CcaSR v0.1)	thrC::PPM v0.1, amyE::TOM v0.1, lacA::LSM v0.1	Jennie	2	4			191.719	45.3208	872
2	50	0.5	20	0	SMC2	PA1	S004 (CcaSR v0.1)	thrC::PPM v0.1, amyE::TOM v0.1, lacA::LSM v0.1	Picard	4	4			184.064	41.0106	629.868
3	50	0.5	20	0	SMC4	PA1	S004 (CcaSR v0.1)	thrC::PPM v0.1, amyE::TOM v0.1, lacA::LSM v0.1	Picard	2	3			177.665	34.6743	920.192
1	158.197	0	0	50	SMC3	PA1	S004 (CcaSR v0.1)	thrC::PPM v0.1, amyE::TOM v0.1, lacA::LSM v0.1	Janeway	1	1			516.161	369.763	387.724
2	158.197	0	0	50	SMC3	PA1	S004 (CcaSR v0.1)	thrC::PPM v0.1, amyE::TOM v0.1, lacA::LSM v0.1	Shannen	1	5			466.194	323.141	341.071
3	158.197	0	0	50	SMC3	PA1	S004 (CcaSR v0.1)	thrC::PPM v0.1, amyE::TOM v0.1, lacA::LSM v0.1	Shannen	4	3			453.76	310.769	332.292
1	158.197	0	20	0	SMC3	PA1	S004 (CcaSR v0.1)	thrC::PPM v0.1, amyE::TOM v0.1, lacA::LSM v0.1	Janeway	1	3			501.051	354.653	367.154
2	158.197	0	20	0	SMC4	PA1	S004 (CcaSR v0.1)	thrC::PPM v0.1, amyE::TOM v0.1, lacA::LSM v0.1	Tori	1	6			448.118	305.065	319.597
3	158.197	0	20	0	SMC4	PA1	S004 (CcaSR v0.1)	thrC::PPM v0.1, amyE::TOM v0.1, lacA::LSM v0.1	Picard	4	1			467.397	324.406	360.602
1	158.197	0.0005	0	50	SMC3	PA1	S004 (CcaSR v0.1)	thrC::PPM v0.1, amyE::TOM v0.1, lacA::LSM v0.1	Janeway	1	6			511.075	364.677	419.649
2	158.197	0.0005	0	50	SMC3	PA1	S004 (CcaSR v0.1)	thrC::PPM v0.1, amyE::TOM v0.1, lacA::LSM v0.1	Shannen	1	3			457.067	314.014	314.408
3	158.197	0.0005	0	50	SMC3	PA1	S004 (CcaSR v0.1)	thrC::PPM v0.1, amyE::TOM v0.1, lacA::LSM v0.1	Shannen	4	4			453.76	310.769	371.008
1	158.197	0.0005	20	0	SMC4	PA1	S004 (CcaSR v0.1)	thrC::PPM v0.1, amyE::TOM v0.1, lacA::LSM v0.1	Shannen	1	2			553.215	406.817	368.692
2	158.197	0.0005	20	0	SMC3	PA1	S004 (CcaSR v0.1)	thrC::PPM v0.1, amyE::TOM v0.1, lacA::LSM v0.1	Shannen	1	6			461.608	318.555	342
3	158.197	0.0005	20	0	SMC3	PA1	S004 (CcaSR v0.1)	thrC::PPM v0.1, amyE::TOM v0.1, lacA::LSM v0.1	Shannen	4	6			458.261	315.27	396.198
1	158.197	0.00280847	0	50	SMC3	PA1	S004 (CcaSR v0.1)	thrC::PPM v0.1, amyE::TOM v0.1, lacA::LSM v0.1	Janeway	1	2			476.843	330.446	439.083
2	158.197	0.00280847	0	50	SMC3	PA1	S004 (CcaSR v0.1)	thrC::PPM v0.1, amyE::TOM v0.1, lacA::LSM v0.1	Shannen	1	2			452.57	309.517	339.504
3	158.197	0.00280847	0	50	SMC3	PA1	S004 (CcaSR v0.1)	thrC::PPM v0.1, amyE::TOM v0.1, lacA::LSM v0.1	Shannen	4	2			449.303	306.312	427.857
1	158.197	0.00280847	20	0	SMC4	PA1	S004 (CcaSR v0.1)	thrC::PPM v0.1, amyE::TOM v0.1, lacA::LSM v0.1	Shannen	1	4			486.383	339.985	431.441
2	158.197	0.00280847	20	0	SMC3	PA1	S004 (CcaSR v0.1)	thrC::PPM v0.1, amyE::TOM v0.1, lacA::LSM v0.1	Shannen	1	4			443.71	300.657	364.692
3	158.197	0.00280847	20	0	SMC3	PA1	S004 (CcaSR v0.1)	thrC::PPM v0.1, amyE::TOM v0.1, lacA::LSM v0.1	Shannen	4	1			449.303	306.312	393.033
1	158.197	0.0158091	0	50	SMC4	PA1	S004 (CcaSR v0.1)	thrC::PPM v0.1, amyE::TOM v0.1, lacA::LSM v0.1	Shannen	1	6			456.064	309.666	465.243
2	158.197	0.0158091	0	50	SMC4	PA1	S004 (CcaSR v0.1)	thrC::PPM v0.1, amyE::TOM v0.1, lacA::LSM v0.1	Tori	1	1			414.041	270.988	362.576
3	158.197	0.0158091	0	50	SMC3	PA1	S004 (CcaSR v0.1)	thrC::PPM v0.1, amyE::TOM v0.1, lacA::LSM v0.1	Shannen	4	5			423.468	280.477	498.646
1	158.197	0.0158091	20	0	SMC3	PA1	S004 (CcaSR v0.1)	thrC::PPM v0.1, amyE::TOM v0.1, lacA::LSM v0.1	Janeway	1	5			476.843	330.446	484.646
2	158.197	0.0158091	20	0	SMC4	PA1	S004 (CcaSR v0.1)	thrC::PPM v0.1, amyE::TOM v0.1, lacA::LSM v0.1	Tori	1	3			401.941	258.888	411.379
3	158.197	0.0158091	20	0	SMC4	PA1	S004 (CcaSR v0.1)	thrC::PPM v0.1, amyE::TOM v0.1, lacA::LSM v0.1	Picard	4	2			415.19	272.199	564.118
1	158.197	0.0889167	0	50	SMC4	PA1	S004 (CcaSR v0.1)	thrC::PPM v0.1, amyE::TOM v0.1, lacA::LSM v0.1	Shannen	1	3			419.237	272.84	599.625
2	158.197	0.0889167	0	50	SMC4	PA1	S004 (CcaSR v0.1)	thrC::PPM v0.1, amyE::TOM v0.1, lacA::LSM v0.1	Tori	1	2			382.556	239.503	497.292
3	158.197	0.0889167	0	50	SMC4	PA1	S004 (CcaSR v0.1)	thrC::PPM v0.1, amyE::TOM v0.1, lacA::LSM v0.1	Picard	4	6			395.197	252.206	705.294
1	158.197	0.0889167	20	0	SMC4	PA1	S004 (CcaSR v0.1)	thrC::PPM v0.1, amyE::TOM v0.1, lacA::LSM v0.1	Shannen	1	1			453.806	307.408	545.341
2	158.197	0.0889167	20	0	SMC4	PA1	S004 (CcaSR v0.1)	thrC::PPM v0.1, amyE::TOM v0.1, lacA::LSM v0.1	Tori	1	5			382.556	239.503	503.263
3	158.197	0.0889167	20	0	SMC4	PA1	S004 (CcaSR v0.1)	thrC::PPM v0.1, amyE::TOM v0.1, lacA::LSM v0.1	Picard	4	4			387.473	244.482	727.879
1	158.197	0.5	0	50	SMC4	PA1	S004 (CcaSR v0.1)	thrC::PPM v0.1, amyE::TOM v0.1, lacA::LSM v0.1	Shannen	1	5			402.954	256.556	750.156
2	158.197	0.5	0	50	SMC3	PA1	S004 (CcaSR v0.1)	thrC::PPM v0.1, amyE::TOM v0.1, lacA::LSM v0.1	Shannen	1	1			414.041	270.988	592.716
3	158.197	0.5	0	50	SMC4	PA1	S004 (CcaSR v0.1)	thrC::PPM v0.1, amyE::TOM v0.1, lacA::LSM v0.1	Picard	4	5			379.899	236.908	873.818
1	158.197	0.5	20	0	SMC3	PA1	S004 (CcaSR v0.1)	thrC::PPM v0.1, amyE::TOM v0.1, lacA::LSM v0.1	Janeway	1	4			431.881	285.483	772.581
2	158.197	0.5	20	0	SMC4	PA1	S004 (CcaSR v0.1)	thrC::PPM v0.1, amyE::TOM v0.1, lacA::LSM v0.1	Tori	1	4			397.987	254.934	613.718
3	158.197	0.5	20	0	SMC4	PA1	S004 (CcaSR v0.1)	thrC::PPM v0.1, amyE::TOM v0.1, lacA::LSM v0.1	Picard	4	3			365.192	222.201	842.982
1	500	0	0	50	SMC1	PA1	S004 (CcaSR v0.1)	thrC::PPM v0.1, amyE::TOM v0.1, lacA::LSM v0.1	Jennie	3	1			569.899	423.501	435.636
2	500	0	0	50	SMC1	PA1	S004 (CcaSR v0.1)	thrC::PPM v0.1, amyE::TOM v0.1, lacA::LSM v0.1	Kirk	2	5			530.132	387.079	360.075
3	500	0	0	50	SMC1	PA1	S004 (CcaSR v0.1)	thrC::PPM v0.1, amyE::TOM v0.1, lacA::LSM v0.1	Janeway	3	3			536.658	393.667	383.84
1	500	0	20	0	SMC1	PA1	S004 (CcaSR v0.1)	thrC::PPM v0.1, amyE::TOM v0.1, lacA::LSM v0.1	Jennie	3	3			553.215	406.817	438.991
2	500	0	20	0	SMC2	PA1	S004 (CcaSR v0.1)	thrC::PPM v0.1, amyE::TOM v0.1, lacA::LSM v0.1	Picard	2	6			524.916	381.863	323.514
3	500	0	20	0	SMC2	PA1	S004 (CcaSR v0.1)	thrC::PPM v0.1, amyE::TOM v0.1, lacA::LSM v0.1	Sisko	3	1			531.387	388.396	315.197
1	500	0.0005	0	50	SMC1	PA1	S004 (CcaSR v0.1)	thrC::PPM v0.1, amyE::TOM v0.1, lacA::LSM v0.1	Jennie	3	6			553.215	406.817	427.589
2	500	0.0005	0	50	SMC1	PA1	S004 (CcaSR v0.1)	thrC::PPM v0.1, amyE::TOM v0.1, lacA::LSM v0.1	Kirk	2	3			519.752	376.699	371.705
3	500	0.0005	0	50	SMC1	PA1	S004 (CcaSR v0.1)	thrC::PPM v0.1, amyE::TOM v0.1, lacA::LSM v0.1	Janeway	3	4			531.387	388.396	439.817
1	500	0.0005	20	0	SMC2	PA1	S004 (CcaSR v0.1)	thrC::PPM v0.1, amyE::TOM v0.1, lacA::LSM v0.1	Kirk	3	2			553.215	406.817	469.412
2	500	0.0005	20	0	SMC1	PA1	S004 (CcaSR v0.1)	thrC::PPM v0.1, amyE::TOM v0.1, lacA::LSM v0.1	Kirk	2	6			524.916	381.863	381.76
3	500	0.0005	20	0	SMC1	PA1	S004 (CcaSR v0.1)	thrC::PPM v0.1, amyE::TOM v0.1, lacA::LSM v0.1	Janeway	3	6			547.357	404.366	423.894
1	500	0.00280847	0	50	SMC1	PA1	S004 (CcaSR v0.1)	thrC::PPM v0.1, amyE::TOM v0.1, lacA::LSM v0.1	Jennie	3	2			558.721	412.323	484.747
2	500	0.00280847	0	50	SMC1	PA1	S004 (CcaSR v0.1)	thrC::PPM v0.1, amyE::TOM v0.1, lacA::LSM v0.1	Kirk	2	2			514.639	371.586	386.371
3	500	0.00280847	0	50	SMC1	PA1	S004 (CcaSR v0.1)	thrC::PPM v0.1, amyE::TOM v0.1, lacA::LSM v0.1	Janeway	3	2			526.168	383.177	515.699
1	500	0.00280847	20	0	SMC2	PA1	S004 (CcaSR v0.1)	thrC::PPM v0.1, amyE::TOM v0.1, lacA::LSM v0.1	Kirk	3	4			564.282	417.884	494.021
2	500	0.00280847	20	0	SMC1	PA1	S004 (CcaSR v0.1)	thrC::PPM v0.1, amyE::TOM v0.1, lacA::LSM v0.1	Kirk	2	4			509.576	366.523	399.583
3	500	0.00280847	20	0	SMC1	PA1	S004 (CcaSR v0.1)	thrC::PPM v0.1, amyE::TOM v0.1, lacA::LSM v0.1	Janeway	3	1			505.799	362.808	484.141
1	500	0.0158091	0	50	SMC2	PA1	S004 (CcaSR v0.1)	thrC::PPM v0.1, amyE::TOM v0.1, lacA::LSM v0.1	Kirk	3	6			547.763	401.365	516.129
2	500	0.0158091	0	50	SMC2	PA1	S004 (CcaSR v0.1)	thrC::PPM v0.1, amyE::TOM v0.1, lacA::LSM v0.1	Picard	2	1			470.826	327.773	434.636
3	500	0.0158091	0	50	SMC1	PA1	S004 (CcaSR v0.1)	thrC::PPM v0.1, amyE::TOM v0.1, lacA::LSM v0.1	Janeway	3	5			500.832	357.841	583.78
1	500	0.0158091	20	0	SMC1	PA1	S004 (CcaSR v0.1)	thrC::PPM v0.1, amyE::TOM v0.1, lacA::LSM v0.1	Jennie	3	5			516.161	369.763	499.687
2	500	0.0158091	20	0	SMC2	PA1	S004 (CcaSR v0.1)	thrC::PPM v0.1, amyE::TOM v0.1, lacA::LSM v0.1	Picard	2	3			475.504	332.451	442.778
3	500	0.0158091	20	0	SMC2	PA1	S004 (CcaSR v0.1)	thrC::PPM v0.1, amyE::TOM v0.1, lacA::LSM v0.1	Sisko	3	2			486.219	343.228	484.646
1	500	0.0889167	0	50	SMC2	PA1	S004 (CcaSR v0.1)	thrC::PPM v0.1, amyE::TOM v0.1, lacA::LSM v0.1	Kirk	3	3			496.113	349.715	726.667
2	500	0.0889167	0	50	SMC2	PA1	S004 (CcaSR v0.1)	thrC::PPM v0.1, amyE::TOM v0.1, lacA::LSM v0.1	Picard	2	2			443.71	300.657	556.279
3	500	0.0889167	0	50	SMC2	PA1	S004 (CcaSR v0.1)	thrC::PPM v0.1, amyE::TOM v0.1, lacA::LSM v0.1	Sisko	3	6			458.261	315.27	640.933
1	500	0.0889167	20	0	SMC2	PA1	S004 (CcaSR v0.1)	thrC::PPM v0.1, amyE::TOM v0.1, lacA::LSM v0.1	Kirk	3	1			481.59	335.192	639.6
2	500	0.0889167	20	0	SMC2	PA1	S004 (CcaSR v0.1)	thrC::PPM v0.1, amyE::TOM v0.1, lacA::LSM v0.1	Picard	2	5			457.067	314.014	515.161
3	500	0.0889167	20	0	SMC2	PA1	S004 (CcaSR v0.1)	thrC::PPM v0.1, amyE::TOM v0.1, lacA::LSM v0.1	Sisko	3	4			467.397	324.406	621.818
1	500	0.5	0	50	SMC2	PA1	S004 (CcaSR v0.1)	thrC::PPM v0.1, amyE::TOM v0.1, lacA::LSM v0.1	Kirk	3	5			496.113	349.715	788.689
2	500	0.5	0	50	SMC1	PA1	S004 (CcaSR v0.1)	thrC::PPM v0.1, amyE::TOM v0.1, lacA::LSM v0.1	Kirk	2	1			480.228	337.175	706.618
3	500	0.5	0	50	SMC2	PA1	S004 (CcaSR v0.1)	thrC::PPM v0.1, amyE::TOM v0.1, lacA::LSM v0.1	Sisko	3	5			449.303	306.312	923.269
1	500	0.5	20	0	SMC1	PA1	S004 (CcaSR v0.1)	thrC::PPM v0.1, amyE::TOM v0.1, lacA::LSM v0.1	Jennie	3	4			476.843	330.446	787.869
2	500	0.5	20	0	SMC2	PA1	S004 (CcaSR v0.1)	thrC::PPM v0.1, amyE::TOM v0.1, lacA::LSM v0.1	Picard	2	4			473.165	330.112	631.579
3	500	0.5	20	0	SMC2	PA1	S004 (CcaSR v0.1)	thrC::PPM v0.1, amyE::TOM v0.1, lacA::LSM v0.1	Sisko	3	3			467.397	324.406	814.576

## Sheet: Supplementary Figure 2
Replicate	Strain	Genotype	End Time (min)	Final OD600	IPTG (µM)	Xylose (%)	FL1 Fluorescence (MEFL)	sfGFP Fluorescence (MEFL)
1	S003	amyE::TOM v0.1	330	0.1076	0	0	170.025	10.9926
2	S003	amyE::TOM v0.1	343	0.1477	0	0	148.809	5.59901
3	S003	amyE::TOM v0.1	354	0.0358	0	0	149.287	1.42135
1	S003	amyE::TOM v0.1	330	0.1146	500	0	705.992	546.959
2	S003	amyE::TOM v0.1	343	0.1331	500	0	753.677	610.467
3	S003	amyE::TOM v0.1	354	0.0428	500	0	730.638	582.772
1	S005	amyE::IM004	349	0.0589	0	0	145.922	-13.1108
2	S005	amyE::IM004	352	0.1177	0	0	145.979	2.7693
3	S005	amyE::IM004	417	0.0611	0	0	146.458	-1.40782
1	S005	amyE::IM004	349	0.0447	500	0	150.165	-8.86753
2	S005	amyE::IM004	352	0.1408	500	0	144.585	1.37469
3	S005	amyE::IM004	417	0.0824	500	0	149.287	1.42135

## Sheet: Supplementary Figure 3B
Replicate	Strain	Genotype	End Time (min)	Final OD600	IPTG (µM)	Xylose (%)	PCB (µM)	APC-A Fluorescence (MEAP)	Cph1(Y176H) Fluorescence (MEAP)
1	S008	amyE::IM007	360	0.1565	0	0	0	0.243973	0.0912434
2	S008	amyE::IM007	360	0.1071	0	0	0	0	-0.269675
3	S008	amyE::IM007	360	0.0985	0	0	0	0.124734	0.279909
1	S008	amyE::IM007	360	0.1528	500	0	0	0.727263	0.574533
2	S008	amyE::IM007	360	0.1172	500	0	0	0	-0.269675
3	S008	amyE::IM007	360	0.1022	500	0	0	-0.733114	-0.577939
1	S008	amyE::IM007	360	0.2474	0	0	10	55.896	3.05517
2	S008	amyE::IM007	360	0.2102	0	0	10	60.8309	2.94052
3	S008	amyE::IM007	360	0.2196	0	0	10	60.1239	0.860626
1	S008	amyE::IM007	360	0.2524	500	0	10	70.7475	17.9066
2	S008	amyE::IM007	360	0.2158	500	0	10	72.2043	14.314
3	S008	amyE::IM007	360	0.2117	500	0	10	74.2466	14.9834
1	S009	amyE::IM008	360	0.1272	0	0	0	-0.606695	-0.759425
2	S009	amyE::IM008	360	0.0902	0	0	0	0.470127	0.200452
3	S009	amyE::IM008	360	0.1022	0	0	0	-0.247483	-0.0923083
1	S009	amyE::IM008	360	0.0959	500	0	0	0.425568	0.272837
2	S009	amyE::IM008	360	0.0588	500	0	0	0.930181	0.660507
3	S009	amyE::IM008	360	0.067	500	0	0	-0.491031	-0.335855
1	S009	amyE::IM008	360	0.2395	0	0	10	127.835	74.9941
2	S009	amyE::IM008	360	0.1835	0	0	10	130.287	72.3965
3	S009	amyE::IM008	360	0.2194	0	0	10	113.884	54.6203
1	S009	amyE::IM008	360	0.1967	500	0	10	935.469	882.628
2	S009	amyE::IM008	360	0.179	500	0	10	931.024	873.133
3	S009	amyE::IM008	360	0.196	500	0	10	848.41	789.147

[truncated: 23 more sheets: Supplementary Figure 3D, Supplementary Figure 4, Supplementary Figure 5, Supplementary Figure 6, Supplementary Figure 7, Supplementary Figure 8, Supplementary Figure 10, Supplementary Figure 11, Supplementary Figure 12, Supplementary Figure 13, Supplementary Figure 14B, Supplementary Figure 14D, Supplementary Figure 15B, Supplementary Figure 15D, Supplementary Figure 16, Supplementary Figure 17, Supplementary Figure 18B, Supplementary Figure 18D, Supplementary Figure 19, Supplementary Figure 20 …]
